# Supplementary material for: Exploring autophagy with Gene Ontology
Source: Autophagy. 2018 Feb 17;14(3):419–36. doi: 10.1080/15548627.2017.1415189 (PMC5915032; doi:10.1080/15548627.2017.1415189)
Supplement: supp_data_1415189.zip [file kaup-14-03-1415189-s001.zip]

Archive with 10 entries (9 files):
- supp_data_1415189/
- supp_data_1415189/supp_data_1415189_s01.docx
- supp_data_1415189/supp_data_1415189_s02.docx
- supp_data_1415189/supp_data_1415189_s03.docx
- supp_data_1415189/supp_data_1415189_s04.docx
- supp_data_1415189/supp_data_1415189_s05.xlsx
- supp_data_1415189/supp_data_1415189_s06.xlsx
- supp_data_1415189/supp_data_1415189_s07.xlsx
- supp_data_1415189/supp_data_1415189_s08.xlsx
- supp_data_1415189/supp_data_1415189_s09.xlsx
