# Supplementary material for: Exploring autophagy with Gene Ontology
Source: Autophagy. 2018 Feb 17;14(3):419–36. doi: 10.1080/15548627.2017.1415189 (PMC5915032; doi:10.1080/15548627.2017.1415189)
Supplement: supp_data_1415189.zip [file kaup-14-03-1415189-s001.zip › supp_data_1415189/supp_data_1415189_s05.xlsx]

## Sheet: Autophagy-related GO terms
Table S1.						The complete list of autophagy mechanism-related GO terms and GO identifiers.
Biological processes - Term Name										Term Identifier	Number of manual curated proteins: all species	Number of manual curated human proteins
*	process utilizing autophagic mechanism									GO:0061919	0	0
	>	autophagy								GO:0006914	626	44
	>	>	regulation of autophagy							GO:0010506	442	40
	>	>	>	modulation by virus of host autophagy						GO:0039519	1	0
	>	>	>	>	induction by virus of host autophagy					GO:0039520	62	1
	>	>	>	>	suppression by virus of host autophagy					GO:0039521	3	1
	>	>	positive regulation of autophagy							GO:0010508	250	39
	>	>	>	positive regulation of autophagy in response to ER overload						GO:0034263	4	1
	>	>	negative regulation of autophagy							GO:0010507	187	34
	>	>	late endosomal microautophagy							GO:0061738	5	1
	>	>	autophagy involved in symbiotic interaction							GO:0075071	0	0
	>	>	>	autophagy of host cells involved in interaction with symbiont						GO:0075044	0	0
	>	>	>	>	autophagy of host cells on or near symbiont surface					GO:0075191	0	0
	>	>	>	autophagy of symbiont cells involved in interaction with host						GO:0075072	0	0
	>	>	>	>	autophagy of symbiont cells on or near host surface					GO:0075073	0	0
	>	>	>	>	>	spore autophagy involved in appressorium formation on or near host				GO:0075074	0	0
	>	>	autophagy of mitochondrion							GO:0000422	746	28
	>	>	>	regulation of autophagy of mitochondrion						GO:1903146	58	27
	>	>	>	>	regulation of autophagy in response to mitochondrial depolarization					GO:1904923	0	0
	>	>	>	positive regulation of autophagy of mitochondrion						GO:1903599	13	5
	>	>	>	>	positive regulation of autophagy of mitochondrion in response to mitochondrial depolarization					GO:1904925	8	2
	>	>	>	negative regulation of autophagy of mitochondrion						GO:1903147	7	1
	>	>	>	mitophagy by induced vacuole formation						GO:0035695	38	1
	>	>	>	micromitophagy						GO:0000424	0	0
	>	>	>	mitophagy						GO:0000423	7	4
	>	>	>	>	regulation of mitophagy					GO:1901524	0	0
	>	>	>	>	positive regulation of mitophagy					GO:1901526	0	0
	>	>	>	>	>	positive regulation of mitophagy in response to mitochondrial depolarization				GO:0098779	12	3
	>	>	>	>	>	>	DNM1L-mediated stimulation of mitophagy in response to mitochondrial depolarization			GO:0061735	0	0
	>	>	>	>	>	>	parkin-mediated stimulation of mitophagy in response to mitochondrial depolarization			GO:0061734	9	4
	>	>	>	>	>	>	>	regulation of parkin-mediated stimulation of mitophagy in response to mitochondrial depolarization		GO:1905089	0	0
	>	>	>	>	>	>	>	>	positive regulation of parkin-mediated stimulation of mitophagy in response to mitochondrial depolarization	GO:1905091	0	0
	>	>	>	>	>	>	>	>	negative regulation of parkin-mediated stimulation of mitophagy in response to mitochondrial depolarization	GO:1905090	4	1
	>	>	>	>	negative regulation of mitophagy					GO:1901525	5	1
	>	>	>	>	>	negative regulation of mitophagy in response to mitochondrial depolarization				GO:1904924	1	0
	>	>	protein targeting to vacuole involved in autophagy							GO:0071211	5	1
	>	>	>	protein targeting to lysosome involved in chaperone-mediated autophagy						GO:0061740	7	2
	>	>	>	regulation of protein targeting to vacuole involved in autophagy						GO:1904051	0	0
	>	>	>	positive regulation of protein targeting to vacuole involved in autophagy						GO:1904053	0	0
	>	>	>	negative regulation of protein targeting to vacuole involved in autophagy						GO:1904052	0	0
	>	>	autophagy of nucleus							GO:0044804	554	12
	>	>	>	late nucleophagy						GO:0044805	109	2
	>	>	>	piecemeal microautophagy of nucleus						GO:0034727	135	2
P	>	>	>	>	nucleus-vacuole junction assembly					GO:0071562	11	0
	>	>	autophagy of peroxisome							GO:0030242	234	4
P	>	>	>	peroxisomal membrane disassembly						GO:0030398	0	0
	>	>	>	micropexophagy						GO:0000426	1	0
	>	>	>	pexophagy						GO:0000425	0	0
	>	>	chaperone-mediated autophagy							GO:0061684	11	3
P	>	>	>	chaperone-mediated autophagy translocation complex assembly						GO:1904763	0	0
P	>	>	>	chaperone-mediated protein transport involved in chaperone-mediated autophagy						GO:0061741	5	1
P	>	>	>	protein targeting to lysosome involved in chaperone-mediated autophagy						GO:0061740	7	2
P	>	>	>	regulation of chaperone-mediated autophagy						GO:1904714	9	5
P	>	>	>	positive regulation of chaperone-mediated autophagy						GO:1904716	2	1
P	>	>	>	negative regulation of chaperone-mediated autophagy						GO:1904715	6	3
	>	>	lysosomal microautophagy							GO:0016237	10	0
	>	>	>	micromitophagy						GO:0000424	0	0
	>	>	>	micropexophagy						GO:0000426	1	0
	>	>	>	piecemeal microautophagy of nucleus						GO:0034727	135	2
	>	>	macroautophagy							GO:0016236	450	100
P	>	>	>	amphisome-lysosome fusion						GO:0061911	0	0
P	>	>	>	autophagosome-endosome fusion						GO:0061910	0	0
P	>	>	>	autophagosome-lysosome fusion						GO:0061909	0	0
	>	>	>	regulation of macroautophagy						GO:0016241	57	46
	>	>	>	positive regulation of macroautophagy						GO:0016239	143	22
	>	>	>	negative regulation of macroautophagy						GO:0016242	37	10
	>	>	>	negative regulation of macroautophagy by TORC1 signaling						GO:1904766	0	0
	>	>	>	selective autophagy						GO:0061912	0	0
	>	>	>	>	aggrephagy					GO:0035973	14	4
	>	>	>	>	>	proteaphagy				GO:0061816	0	0
	>	>	>	>	>	regulation of aggrephagy				GO:1905335	0	0
	>	>	>	>	>	positive regulation of aggrephagy				GO:1905337	2	1
	>	>	>	>	>	negative regulation of aggrephagy				GO:1905336	0	0
	>	>	>	>	glycophagy					GO:0061723	84	2
	>	>	>	>	lipophagy					GO:0061724	9	1
	>	>	>	>	>	regulation of lipophagy				GO:1904502	0	0
	>	>	>	>	>	positive regulation of lipophagy				GO:1904504	19	4
	>	>	>	>	>	negative regulation of lipophagy				GO:1904503	0	0
	>	>	>	>	mitophagy					GO:0000423	7	4
	>	>	>	>	pexophagy					GO:0000425	0	0
	>	>	>	>	reticulophagy					GO:0061709	71	2
	>	>	>	>	ribophagy					GO:0034517	17	0
	>	>	>	>	xenophagy					GO:0098792	9	2
	>	>	>	>	>	regulation of xenophagy				GO:1904415	0	0
	>	>	>	>	>	positive regulation of xenophagy				GO:1904417	25	2
	>	>	>	>	>	negative regulation of xenophagy				GO:1904416	0	0
P	>	>	>	autophagosome maturation						GO:0097352	171	27
	>	>	>	>	autophagosome membrane docking					GO:0016240	8	4
	>	>	>	>	regulation of autophagosome maturation					GO:1901096	2	1
	>	>	>	>	positive regulation of autophagosome maturation					GO:1901098	46	5
	>	>	>	>	negative regulation of autophagosome maturation					GO:1901097	13	3
P	>	>	>	autophagosome organization						GO:1905037	8	1
	>	>	>	>	autophagosome assembly					GO:0000045	938	30
P	>	>	>	>	>	engulfment of target by autophagosome				GO:0061736	2	1
P	>	>	>	>	>	substrate localization to autophagosome				GO:0061753	2	1
P	>	>	>	>	>	protein lipidation involved in autophagosome assembly				GO:0061739	1	0
P	>	>	>	>	>	protein localization to phagophore assembly site				GO:0034497	167	6
	>	>	>	>	>	regulation of autophagosome assembly				GO:2000785	232	14
	>	>	>	>	>	positive regulation of autophagosome assembly				GO:2000786	44	10
	>	>	>	>	>	negative regulation of autophagosome assembly				GO:1902902	42	9
	>	>	>	>	autophagosome membrane disassembly					GO:0030399	0	0
	>	>	>	>	regulation of autophagosome size					GO:0016243	4	1
	>	>	>	>	>	positive regulation of autophagosome size				GO:0045772	0	0
	>	>	>	>	>	negative regulation of autophagosome size				GO:0045771	1	0
	>	protein localization by the Cvt pathway								GO:0032258	217	3
	>	>	Cvt vesicle assembly							GO:0071255	11	0
	>	>	regulation of Cvt pathway							GO:2001159	1	0
*	Atg1/ULK1 kinase complex assembly									GO:1904745	0	0
	>	regulation of Atg1/ULK1 kinase complex assembly								GO:1905864	0	0
	>	positive regulation of Atg1/ULK1 kinase complex assembly								GO:1905866	2	0
	>	negative regulation of Atg1/ULK1 kinase complex assembly								GO:1905865	0	0
*	autophagic cell death									GO:0048102	146	4
	>	regulation of autophagic cell death								GO:1904092	0	0
	>	positive regulation of autophagic cell death								GO:1904094	0	0
	>	negative regulation of autophagic cell death								GO:1904093	1	0
	>	salivary gland cell autophagic cell death								GO:0035071	146	0
	>	>	ecdysone-mediated induction of salivary gland cell autophagic cell death							GO:0035072	28	0
*	chaperone-mediated autophagy translocation complex disassembly									GO:1904764	3	1
									Cellular components - Term Name	Term Identifier	Number of manual curated proteins: all species	Number of manual curated human proteins
*	autophagosome									GO:0005776	529	45
	>	amphisome								GO:0044753	7	2
	>	autolysosome								GO:0044754	43	8
P	>	autophagosome lumen								GO:0034423	4	0
P	>	autophagosome membrane								GO:0000421	142	15
	>	>	amphisome membrane							GO:1904930	0	0
P	>	>	extrinsic component of autophagosome membrane							GO:0097635	4	1
P	>	>	intrinsic component of autophagosome membrane							GO:0097636	0	0
P	>	>	integral component of autophagosome membrane							GO:0097637	3	1
*	phagophore assembly site									GO:0000407	608	17
P	>	phagophore assembly site membrane								GO:0034045	196	9
P	>	>	extrinsic component of phagophore assembly site membrane							GO:0097632	6	2
P	>	>	intrinsic component of phagophore assembly site membrane							GO:0097633	0	0
P	>	>	integral component of phagophore assembly site membrane							GO:0097634	0	0
*	omegasome									GO:1990462	8	1
P	>	omegasome membrane								GO:1903349	0	0
P	>	>	extrinsic component of omegasome membrane							GO:0097629	6	3
P	>	>	intrinsic component of omegasome membrane							GO:0097630	2	1
P	>	>	integral component of omegasome membrane							GO:0097631	2	1
*	phosphatidylinositol 3-kinase complex, class III									GO:0035032	21	5
	>	phosphatidylinositol 3-kinase complex, class III, type I								GO:0034271	167	3
	>	phosphatidylinositol 3-kinase complex, class III, type II								GO:0034272	246	4
	>	PAS complex								GO:0070772	9	0
*	Atg1/ULK1 kinase complex									GO:1990316	128	6
*	Atg12-Atg5-Atg16 complex									GO:0034274	129	3
*	chaperone-mediated autophagy translocation complex									GO:0061742	3	1
*	DAPK1-calmodulin complex									GO:1990722	0	0
*	GATOR1 complex									GO:1990130	177	4
*	TRAPPII protein complex									GO:1990071	85	2
									Molecular functions - Term Name	Term Identifier	Number of manual curated proteins: all species	Number of manual curated human proteins
*	Atg12 transferase activity									GO:0019777	11	2
	>	Atg12 conjugating enzyme activity								GO:0061651	1	0
	>	Atg12 ligase activity								GO:0061660	1	0
*	Atg12 activating enzyme activity									GO:0019778	7	1
*	Atg8 activating enzyme activity									GO:0019779	10	0
*	Atg8 ligase activity									GO:0019776	202	3
*	Atg8-specific protease activity									GO:0019786	4	0
The number of proteins which are directly associated with each GO term is indicated. These terms are associated with each term based on manual annotations. The following QuickGO [91,92] filter options were used to extract this data: ‘Evidence’, all manual; ‘GO Identifier’, all identifiers listed in table with ‘exact match’ selected; ‘Taxon’, 9096 human (for numbers of human proteins). To provide …
