# Supplementary material for: Exploring autophagy with Gene Ontology
Source: Autophagy. 2018 Feb 17;14(3):419–36. doi: 10.1080/15548627.2017.1415189 (PMC5915032; doi:10.1080/15548627.2017.1415189)
Supplement: supp_data_1415189.zip [file kaup-14-03-1415189-s001.zip › supp_data_1415189/supp_data_1415189_s06.xlsx]

## Sheet: 2014 v 2017
Table S2.	Comparison of 2014 versus 2017 biological process enrichment analyses of the protein network associated with 4 autophagy-relevant proteins using Gene Ontology.
		2017 analysis						2014 analysis
GO ID	GO Name	corr P value	x	n	X	N	Genes in test set	corr P value	x	n	X	N	Genes in test set
6914	autophagy	3.2652e-48	45	252	137	19945	Q14964|P09429|Q5MNZ9|Q8TDY2|Q8NEB9|P54619|Q9NT62|Q99570|O75385|O75143|Q9C035|P51149|P63167|Q6ZNE5|Q9C0C7|Q9H1Y0|Q92995|Q9Y371|Q96GC9|Q7Z3C6|Q8N122|O60260|Q14694|Q9BXW4|Q14457|Q9Y577|Q9Y4P1|Q92609|Q9P2Y5|P58004|Q9H0R8|O95166|Q9BV81|P54646|Q7Z6L1|Q676U5|Q96F24|Q9BSB4|Q96FJ2|A8MW95|P60520|Q13131|O94817|Q9GZQ8|Q92622	2.5923e-34	29	186	128	31060	Q5MNZ9|Q8TDY2|Q8NEB9|Q9NT62|O75385|O75143|Q6ZNE5|Q9C0C7|Q9H1Y0|Q92995|Q96GC9|Q7Z3C6|O60260|Q14694|Q9BXW4|Q14457|Q9Y4P1|Q9H0R8|O95166|P54646|Q7Z6L1|Q676U5|Q9BSB4|A8MW95|P60520|Q13131|O94817|Q9GZQ8|Q92622
16236	macroautophagy	3.5262e-38	33	145	137	19945	Q5MNZ9|Q8TDY2|Q8NEB9|P54619|Q9NT62|Q99570|O75385|O75143|P51149|P63167|Q6ZNE5|Q9C0C7|Q9H1Y0|Q7Z3C6|Q8N122|O60260|Q9BXW4|Q14457|Q9Y4P1|Q92609|Q9H0R8|O95166|Q9BV81|P54646|Q7Z6L1|Q676U5|Q9BSB4|Q96FJ2|A8MW95|P60520|Q13131|O94817|Q9GZQ8	3.3599e-21	15	53	128	31060	Q14457|Q9Y4P1|Q5MNZ9|Q8TDY2|Q8NEB9|Q9NT62|O75385|O75143|Q7Z6L1|Q676U5|Q9BSB4|Q6ZNE5|Q9H1Y0|Q7Z3C6|O94817
10506	regulation of autophagy	6.257e-37	39	283	137	19945	P09429|Q9NYJ8|P10415|P19474|O75143|P51149|Q99689|Q6ZNE5|Q9C0C7|A8K0Z3|Q92995|Q9Y250|Q9Y371|O15553|Q96GC9|Q92574|Q8N122|O60260|Q14694|Q14457|P53355|Q92609|Q9P2Y5|Q96A65|Q07820|P58004|P54646|P11234|Q96F24|Q07817|Q9P2M4|Q8N5C8|Q8IYM9|Q8IYI6|P42858|Q16543|Q13131|Q8NFG4|Q92622	2.578e-21	18	105	128	31060	Q14457|Q9Y4P1|P53355|Q8TDY2|P10415|Q9P2Y5|O75385|P54646|Q07817|Q9P2M4|Q6ZNE5|Q92995|Q9Y250|Q96GC9|O60260|Q14694|Q13131|Q92622
9894	regulation of catabolic process	1.9325e-29	47	758	137	19945	P09429|Q9NYJ8|P10415|P54619|P19474|O75143|P51149|Q99689|Q6ZNE5|Q96RU8|Q9C0C7|A8K0Z3|Q92995|Q9Y250|Q9Y371|O15553|Q96GC9|Q92574|Q8N122|P62136|O60260|Q14694|Q14457|Q9Y4P1|Q9BW61|P53355|Q92609|Q9P2Y5|Q96A65|Q07820|P58004|P54646|P11234|Q96F24|Q07817|Q9P2M4|Q8N5C8|Q8IYM9|Q8IYI6|P42858|P60520|Q16543|P00533|Q13131|Q8NFG4|P46459|Q92622	5.0141e-14	23	576	128	31060	Q14457|Q9Y4P1|P53355|Q8TDY2|P10415|Q9P2Y5|P54619|O75385|P54646|Q07817|Q9P2M4|Q6ZNE5|Q96RU8|Q92995|Q9Y250|P60520|Q96GC9|P00533|P62136|O60260|Q14694|Q13131|Q92622
31329	regulation of cellular catabolic process	2.9921e-28	43	633	137	19945	P09429|Q9NYJ8|P10415|P19474|O75143|P51149|Q99689|Q6ZNE5|Q96RU8|Q9C0C7|A8K0Z3|Q92995|Q9Y250|Q9Y371|O15553|Q96GC9|Q92574|Q8N122|P62136|O60260|Q14694|Q14457|Q9BW61|P53355|Q92609|Q9P2Y5|Q96A65|Q07820|P58004|P54646|P11234|Q96F24|Q07817|Q9P2M4|Q8N5C8|Q8IYM9|Q8IYI6|P42858|P60520|Q16543|Q13131|Q8NFG4|Q92622	8.0116e-15	21	408	128	31060	Q14457|Q9Y4P1|P53355|Q8TDY2|P10415|Q9P2Y5|O75385|P54646|Q07817|Q9P2M4|Q6ZNE5|Q96RU8|Q92995|Q9Y250|P60520|Q96GC9|P62136|O60260|Q14694|Q13131|Q92622
7033	vacuole organization	1.1005e-22	22	122	137	19945	Q14964|Q9BXW4|Q14457|Q9Y4P1|Q8TDY2|Q8NEB9|Q9NT62|Q9H0R8|O95166|O75143|Q9BV81|Q7Z6L1|Q676U5|P51149|Q9BSB4|Q6ZNE5|Q9H1Y0|A8MW95|P60520|Q7Z3C6|O94817|Q9GZQ8	6.8783e-20	17	107	128	31060	Q14964|Q14457|Q9Y4P1|Q5MNZ9|Q8TDY2|Q8NEB9|Q9NT62|O75385|O75143|Q7Z6L1|Q676U5|P51149|Q9BSB4|Q6ZNE5|Q9H1Y0|Q7Z3C6|O94817
44248	cellular catabolic process	6.2737e-22	54	1587	137	19945	Q14964|P51784|Q8TDY2|P54619|Q9NT62|Q99570|O75385|O75143|Q9C035|P51149|P63167|Q6ZNE5|P62310|Q9C0C7|Q70EL3|P62877|P15170|Q96GC9|Q14694|Q14457|Q9Y4P1|Q92609|Q86Y13|O95166|Q9BV81|Q9BSB4|Q13131|Q9GZQ8|P09429|Q5MNZ9|Q8NEB9|Q13619|Q9H1Y0|Q92995|Q16531|Q9Y371|Q7Z3C6|Q8N122|O60260|Q9BXW4|Q9Y577|Q9P2Y5|P58004|Q9H0R8|P54646|Q7Z6L1|Q676U5|Q96F24|Q96FJ2|A8MW95|P60520|O94817|Q92622|Q6P1M0	4.0209e-16	40	1856	128	31060	P09429|P51784|Q5MNZ9|Q8TDY2|Q8NEB9|Q13619|Q9NT62|O75385|O75143|P51149|Q6ZNE5|P62310|Q9C0C7|Q70EL3|Q9H1Y0|P62877|Q92995|Q16531|P15170|Q96GC9|Q7Z3C6|P62136|O60260|Q14694|Q9BXW4|Q14457|Q9Y4P1|Q9H0R8|O95166|P54646|Q7Z6L1|Q676U5|Q9BSB4|A8MW95|P60520|Q13131|O94817|Q9GZQ8|Q92622|Q6P1M0
10508	positive regulation of autophagy	3.1536e-21	20	103	137	19945	Q14457|P53355|Q92609|Q9P2Y5|P19474|P58004|O75143|P54646|P11234|Q6ZNE5|Q9C0C7|Q8IYM9|P42858|Q9Y371|Q16543|O15553|Q92574|O60260|Q13131|Q8NFG4	1.563e-08	7	37	128	31060	Q14457|Q9Y4P1|Q6ZNE5|Q9P2Y5|O75385|Q13131|P54646
45	autophagosome assembly	4.1907e-19	14	37	137	19945	Q14457|Q9Y4P1|Q8TDY2|Q8NEB9|Q9NT62|O75143|Q9BV81|Q676U5|Q9BSB4|Q6ZNE5|Q9H1Y0|A8MW95|Q7Z3C6|O94817	1.0373e-20	14	44	128	31060	Q14457|Q9Y4P1|Q5MNZ9|Q8TDY2|Q8NEB9|Q9NT62|O75385|O75143|Q676U5|Q9BSB4|Q6ZNE5|Q9H1Y0|Q7Z3C6|O94817
16241	regulation of macroautophagy	1.0476e-18	20	138	137	19945	Q14457|Q9P2Y5|Q96A65|P58004|O75143|P54646|P11234|P51149|Q99689|Q9P2M4|Q6ZNE5|Q9C0C7|Q8IYI6|P42858|Q9Y250|Q9Y371|Q16543|Q92574|O60260|Q92622	0.00014408	4	31	128	31060	Q14457|Q9P2M4|Q9Y250|O75385
16043	cellular component organization	1.1931e-18	89	5304	137	19945	Q14964|Q8TDY2|Q9Y266|Q16625|Q9Y4W6|Q9C030|P15924|Q9NT62|Q96KP1|O75385|O75143|Q9C035|P35579|P51149|P35580|Q99689|P63167|Q6ZNE5|Q96DA2|P62310|Q9P0N9|P61981|A8K0Z3|P62877|Q13283|P15170|Q96GC9|Q92574|P46821|Q14457|P48681|Q9Y4P1|Q15149|Q07820|O95166|Q9BV81|Q96ES7|Q9BSB4|Q07817|Q8IYM9|Q8IYI6|P42858|Q9UQE7|P00533|P55160|Q13131|Q9GZQ8|P46459|P09429|O95219|P10415|Q8NEB9|Q13619|P19474|Q6UXN9|Q9UNL4|Q53GQ0|…	8.7333e-16	72	6525	128	31060	Q14964|Q8TDY2|Q9Y266|Q16625|Q9Y4W6|Q9C030|P54619|P15924|Q9NT62|O75385|O75143|Q9C035|P35579|P38646|P51149|P35580|Q99689|P63167|Q6ZNE5|Q96DA2|P61981|A8K0Z3|Q13283|P15170|Q96GC9|Q92574|P46821|Q14457|P48681|Q9Y4P1|Q15149|Q07820|O95166|Q96ES7|Q9BSB4|Q07817|Q8IYM9|P42858|Q9UQE7|P60660|O14950|P00533|P55160|Q13131|P46459|P09429|Q5MNZ9|P10415|Q8NEB9|P19474|Q6UXN9|Q9UNL4|Q53GQ0|P78527|Q9NU22|Q96EE3|O60861|…
1905037	autophagosome organization	1.2173e-18	14	40	137	19945	Q14457|Q9Y4P1|Q8TDY2|Q8NEB9|Q9NT62|O75143|Q9BV81|Q676U5|Q9BSB4|Q6ZNE5|Q9H1Y0|A8MW95|Q7Z3C6|O94817	1.0373e-20	14	44	128	31060	Q14457|Q9Y4P1|Q5MNZ9|Q8TDY2|Q8NEB9|Q9NT62|O75385|O75143|Q676U5|Q9BSB4|Q6ZNE5|Q9H1Y0|Q7Z3C6|O94817
9056	catabolic process	1.6207e-18	54	1901	137	19945	Q14964|P51784|Q8TDY2|P54619|Q9NT62|Q99570|O75385|O75143|Q9C035|P51149|P63167|Q6ZNE5|P62310|Q9C0C7|Q70EL3|P62877|P15170|Q96GC9|Q14694|Q14457|Q9Y4P1|Q92609|Q86Y13|O95166|Q9BV81|Q9BSB4|Q13131|Q9GZQ8|P09429|Q5MNZ9|Q8NEB9|Q13619|Q9H1Y0|Q92995|Q16531|Q9Y371|Q7Z3C6|Q8N122|O60260|Q9BXW4|Q9Y577|Q9P2Y5|P58004|Q9H0R8|P54646|Q7Z6L1|Q676U5|Q96F24|Q96FJ2|A8MW95|P60520|O94817|Q92622|Q6P1M0	5.4076e-13	40	2327	128	31060	P09429|P51784|Q5MNZ9|Q8TDY2|Q8NEB9|Q13619|Q9NT62|O75385|O75143|P51149|Q6ZNE5|P62310|Q9C0C7|Q70EL3|Q9H1Y0|P62877|Q92995|Q16531|P15170|Q96GC9|Q7Z3C6|P62136|O60260|Q14694|Q9BXW4|Q14457|Q9Y4P1|Q9H0R8|O95166|P54646|Q7Z6L1|Q676U5|Q9BSB4|A8MW95|P60520|Q13131|O94817|Q9GZQ8|Q92622|Q6P1M0
6996	organelle organization	1.2629e-17	68	3209	137	19945	Q14964|Q8TDY2|Q9Y266|Q9Y4W6|P15924|Q9NT62|O75143|P35579|P51149|P35580|P63167|Q6ZNE5|P62310|P61981|A8K0Z3|P62877|Q13283|Q96GC9|P46821|Q14457|Q9Y4P1|Q07820|O95166|Q9BV81|Q96ES7|Q9BSB4|Q07817|Q8IYI6|P42858|Q9UQE7|P55160|Q13131|Q9GZQ8|P46459|P09429|O95219|P10415|Q8NEB9|Q13619|Q6UXN9|Q9UNL4|P78527|Q9NU22|Q96EE3|Q9H1Y0|Q16531|Q9Y371|Q7Z3C6|O60260|O15417|Q16891|Q9BXW4|O15392|O95229|Q16611|Q13625|Q9P2Y5|…	8.9319e-13	50	3718	128	31060	Q14964|Q8TDY2|Q9Y266|Q9Y4W6|P15924|Q9NT62|O75385|O75143|P35579|P38646|P51149|P35580|P63167|Q6ZNE5|P61981|A8K0Z3|Q13283|P46821|Q14457|Q9Y4P1|Q07820|O95166|Q96ES7|Q9BSB4|Q07817|P42858|Q9UQE7|P55160|P09429|Q5MNZ9|P10415|Q8NEB9|Q6UXN9|Q9UNL4|P78527|Q96EE3|O60861|Q9H1Y0|Q9Y371|Q7Z3C6|O60260|O15392|O95229|Q16611|Q7Z6L1|Q676U5|Q96FJ2|Q5VTD9|O94817|Q14683
71840	cellular component organization or biogenesis	1.6773e-17	89	5518	137	19945	Q14964|Q8TDY2|Q9Y266|Q16625|Q9Y4W6|Q9C030|P15924|Q9NT62|Q96KP1|O75385|O75143|Q9C035|P35579|P51149|P35580|Q99689|P63167|Q6ZNE5|Q96DA2|P62310|Q9P0N9|P61981|A8K0Z3|P62877|Q13283|P15170|Q96GC9|Q92574|P46821|Q14457|P48681|Q9Y4P1|Q15149|Q07820|O95166|Q9BV81|Q96ES7|Q9BSB4|Q07817|Q8IYM9|Q8IYI6|P42858|Q9UQE7|P00533|P55160|Q13131|Q9GZQ8|P46459|P09429|O95219|P10415|Q8NEB9|Q13619|P19474|Q6UXN9|Q9UNL4|Q53GQ0|…	2.8006e-15	72	6672	128	31060	Q14964|Q8TDY2|Q9Y266|Q16625|Q9Y4W6|Q9C030|P54619|P15924|Q9NT62|O75385|O75143|Q9C035|P35579|P38646|P51149|P35580|Q99689|P63167|Q6ZNE5|Q96DA2|P61981|A8K0Z3|Q13283|P15170|Q96GC9|Q92574|P46821|Q14457|P48681|Q9Y4P1|Q15149|Q07820|O95166|Q96ES7|Q9BSB4|Q07817|Q8IYM9|P42858|Q9UQE7|P60660|O14950|P00533|P55160|Q13131|P46459|P09429|Q5MNZ9|P10415|Q8NEB9|P19474|Q6UXN9|Q9UNL4|Q53GQ0|P78527|Q9NU22|Q96EE3|O60861|…
16239	positive regulation of macroautophagy	1.0392e-14	13	56	137	19945	Q14457|Q9P2Y5|P58004|O75143|P54646|P11234|Q6ZNE5|Q9C0C7|P42858|Q9Y371|Q16543|Q92574|O60260	0.010849	2	14	128	31060	Q14457|O75385
9896	positive regulation of catabolic process	1.6179e-14	25	418	137	19945	P19474|O75143|P51149|Q6ZNE5|Q96RU8|Q9C0C7|Q92995|Q9Y371|O15553|Q92574|O60260|Q14457|Q9Y4P1|P53355|Q92609|Q9P2Y5|P58004|P54646|P11234|Q8IYM9|P42858|Q16543|Q13131|Q8NFG4|P46459	0.0010948	8	337	128	31060	Q14457|Q9Y4P1|Q6ZNE5|Q96RU8|Q9P2Y5|O75385|Q13131|P54646
42594	response to starvation	4.7078e-14	17	150	137	19945	Q14457|Q8TDY2|P10415|Q92609|Q8NEB9|Q99570|O75385|P54646|P11234|Q96EE3|Q6ZNE5|Q9C0C7|Q9H1Y0|Q9Y371|A8MW95|Q8N122|Q13131	0.015438	4	133	128	31060	P10415|O75385|Q13131|P54646
33554	cellular response to stress	6.7754e-14	43	1536	137	19945	P09429|Q9NYJ8|Q5MNZ9|Q8TDY2|P10415|Q8NEB9|Q13619|Q9UNL4|Q99570|P78527|O75385|O75143|Q06187|Q96EE3|Q6ZNE5|Q96RU8|Q9C0C7|Q9H1Y0|P62877|Q92995|Q16531|Q9Y371|Q8N122|P62136|O60260|Q14694|Q14457|P53355|Q16611|Q9P2Y5|Q07820|P58004|Q86Y13|P54646|P11234|Q96F24|Q07817|Q8N5C8|Q9UQE7|A8MW95|Q16543|Q13131|Q14683	5.4653e-05	23	1877	128	31060	P09429|Q9NYJ8|Q5MNZ9|Q8TDY2|Q16611|P10415|Q9P2Y5|Q07820|Q13619|Q9UNL4|P78527|O75385|P54646|Q07817|Q96RU8|Q8N5C8|Q9UQE7|P62877|Q16531|Q6NUQ1|Q14694|Q13131|Q14683
31669	cellular response to nutrient levels	1.0641e-13	17	158	137	19945	Q14457|Q8TDY2|P10415|Q8NEB9|Q99570|O75385|P54646|P11234|Q96EE3|Q6ZNE5|Q9C0C7|Q9H1Y0|Q9Y371|A8MW95|Q92574|Q8N122|Q13131	0.0019176	5	124	128	31060	P10415|Q8N122|O75385|Q13131|P54646
9267	cellular response to starvation	2.3226e-13	15	113	137	19945	Q14457|Q8TDY2|P10415|Q8NEB9|Q99570|P54646|P11234|Q96EE3|Q6ZNE5|Q9C0C7|Q9H1Y0|Q9Y371|A8MW95|Q8N122|Q13131	0.023231	3	76	128	31060	P10415|Q13131|P54646
1902589	single-organism organelle organization	3.4143e-13	39	1317	137	19945	Q14964|Q8TDY2|Q9Y266|P10415|Q9Y4W6|P15924|Q9NT62|P35579|P51149|P35580|Q96EE3|P63167|Q6ZNE5|P61981|Q9H1Y0|A8K0Z3|Q9Y371|Q7Z3C6|O60260|Q16891|Q9BXW4|Q14457|Q9Y4P1|O15392|O95229|Q16611|Q13625|Q9P2Y5|Q9H0R8|O95166|Q7Z6L1|Q07817|Q96FJ2|Q9UQE7|P60520|P55160|O94817|Q14683|Q9GZQ8	4.6751e-07	23	1368	128	31060	Q14964|O95229|Q16611|P10415|Q9Y4W6|P15924|P35579|Q7Z6L1|P51149|P35580|Q07817|Q96EE3|P63167|P61981|O60861|P42858|Q96FJ2|Q9UQE7|A8K0Z3|Q9Y371|P55160|O60260|Q14683
31668	cellular response to extracellular stimulus	1.6027e-12	17	187	137	19945	Q14457|Q8TDY2|P10415|Q8NEB9|Q99570|O75385|P54646|P11234|Q96EE3|Q6ZNE5|Q9C0C7|Q9H1Y0|Q9Y371|A8MW95|Q92574|Q8N122|Q13131	0.0060392	5	168	128	31060	P10415|Q8N122|O75385|Q13131|P54646
71496	cellular response to external stimulus	2.3411e-12	19	261	137	19945	Q14457|Q8TDY2|Q16611|P10415|Q8NEB9|Q99570|O75385|P54646|P11234|Q96EE3|Q6ZNE5|Q9C0C7|Q9H1Y0|Q9Y371|A8MW95|Q92574|P00533|Q8N122|Q13131	0.0010386	7	247	128	31060	Q16611|P10415|P00533|Q8N122|O75385|Q13131|P54646
31667	response to nutrient levels	6.2557e-12	22	403	137	19945	Q14457|Q8TDY2|P10415|Q92609|Q8NEB9|P08709|Q99570|O75385|P54646|P11234|Q96EE3|Q6ZNE5|Q9C0C7|Q9H1Y0|Q9Y371|A8MW95|Q92574|P00533|Q7Z3C6|Q8N122|Q13131|Q6P1M0	0.0022488	9	489	128	31060	Q14457|P10415|P08709|P00533|Q8N122|O75385|Q13131|P54646|Q6P1M0
31331	positive regulation of cellular catabolic process	6.2557e-12	21	359	137	19945	Q14457|P53355|Q92609|Q9P2Y5|P19474|P58004|O75143|P54646|P11234|Q6ZNE5|Q96RU8|Q9C0C7|Q8IYM9|P42858|Q9Y371|Q16543|O15553|Q92574|O60260|Q13131|Q8NFG4	0.00025175	8	266	128	31060	Q14457|Q9Y4P1|Q6ZNE5|Q96RU8|Q9P2Y5|O75385|Q13131|P54646
9991	response to extracellular stimulus	2.654e-11	22	434	137	19945	Q14457|Q8TDY2|P10415|Q92609|Q8NEB9|P08709|Q99570|O75385|P54646|P11234|Q96EE3|Q6ZNE5|Q9C0C7|Q9H1Y0|Q9Y371|A8MW95|Q92574|P00533|Q7Z3C6|Q8N122|Q13131|Q6P1M0	0.0038454	9	534	128	31060	Q14457|P10415|P08709|P00533|Q8N122|O75385|Q13131|P54646|Q6P1M0
61726	mitochondrion disassembly	3.4451e-11	9	30	137	19945	Q14457|Q9Y4P1|Q8TDY2|Q9H1Y0|Q9NT62|Q7Z3C6|O60260|O94817|Q9GZQ8	#N/A	#N/A	#N/A	128	31060	#N/A
422	mitophagy	3.4451e-11	9	30	137	19945	Q14457|Q9Y4P1|Q8TDY2|Q9H1Y0|Q9NT62|Q7Z3C6|O60260|O94817|Q9GZQ8	#N/A	#N/A	#N/A	128	31060	#N/A
10507	negative regulation of autophagy	4.8222e-11	11	63	137	19945	Q99689|Q07817|Q9P2M4|Q9NYJ8|Q8N5C8|P10415|A8K0Z3|Q07820|Q9Y250|Q92574|Q92622	8.7722e-06	5	34	128	31060	Q07817|Q9P2M4|P10415|Q9Y250|Q92622
7005	mitochondrion organization	6.0107e-11	21	407	137	19945	Q14457|Q9Y4P1|Q8TDY2|Q16611|P10415|Q13625|Q9Y4W6|Q07820|P58004|Q9NT62|Q07817|P63167|P61981|Q96FJ2|Q9H1Y0|Q9Y371|Q7Z3C6|O60260|Q16891|O94817|Q9GZQ8	2.9622e-07	13	370	128	31060	Q16611|P10415|Q9Y4W6|Q07820|Q9NT62|P38646|Q07817|P63167|P61981|P42858|Q96FJ2|Q9Y371|O60260
22607	cellular component assembly	1.4311e-10	46	2205	137	19945	Q14964|Q8TDY2|P10415|Q16625|Q8NEB9|Q9C030|Q13619|P19474|Q9NT62|Q96KP1|O75143|Q9C035|P51149|Q9NU22|P35580|P63167|Q6ZNE5|P62310|P61981|Q9H1Y0|A8K0Z3|P62877|Q16531|Q9Y371|Q96GC9|Q92574|Q7Z3C6|O60260|O15417|Q14457|Q9Y4P1|Q15149|O15392|Q9P2Y5|Q9BV81|Q676U5|Q9BSB4|Q8IYM9|Q8IYI6|Q96FJ2|A8MW95|P55160|Q13131|Q8NFG4|O94817|P46459	2.6722e-08	34	2494	128	31060	Q14964|Q5MNZ9|Q8TDY2|P10415|Q16625|Q8NEB9|Q9C030|P54619|P19474|Q9NT62|O75385|O75143|Q9C035|P51149|Q9NU22|P35580|Q6ZNE5|O60861|Q9H1Y0|Q9Y371|Q96GC9|Q92574|Q7Z3C6|O60260|Q14457|Q9Y4P1|Q15149|Q676U5|Q9BSB4|Q8IYM9|P55160|Q13131|Q8NFG4|O94817
6950	response to stress	1.7004e-10	57	3271	137	19945	Q8TDY2|P07947|P15924|Q99570|O75385|O75143|Q9C035|P35579|Q06187|P35580|Q6ZNE5|Q96RU8|Q9C0C7|P62877|O15553|Q14694|Q14457|Q92609|Q07820|Q86Y13|Q07817|Q8N5C8|Q8IYM9|Q9UQE7|Q13291|P00533|Q13131|P09429|Q9NYJ8|P06239|Q5MNZ9|P10415|Q8NEB9|Q13619|P19474|Q9UNL4|P78527|Q96EE3|Q9H1Y0|Q92995|Q16531|Q9Y371|Q8N122|P62136|O60260|P53355|Q16611|Q9P2Y5|P58004|P08709|P54646|P11234|Q96F24|A8MW95|Q16543|O94817|Q14683	1.4795e-06	44	4628	128	31060	P09429|Q9NYJ8|P06239|Q5MNZ9|Q8TDY2|P07947|P10415|Q8NEB9|P15924|Q13619|P19474|Q9UNL4|Q99570|P78527|O75385|Q9C035|Q06187|P35580|Q96RU8|Q8WU20|Q9H1Y0|P62877|Q9Y250|Q16531|O15553|Q6NUQ1|Q7Z3C6|Q14694|Q16891|Q14457|P53355|Q16611|Q9P2Y5|Q07820|P08709|P54646|Q07817|Q8N5C8|Q8IYM9|Q9UQE7|P00533|Q13131|O94817|Q14683
44804	nucleophagy	1.7004e-10	7	14	137	19945	Q14457|Q9Y4P1|Q9H1Y0|A8MW95|Q9NT62|Q7Z3C6|O94817	#N/A	#N/A	#N/A	128	31060	#N/A
51128	regulation of cellular component organization	1.9992e-10	47	2320	137	19945	P09429|P10415|Q13619|Q9NT62|O75385|O75143|P35579|P51149|P35580|Q99689|P63167|Q6ZNE5|Q9C0C7|Q9P0N9|P61981|Q9H1Y0|A8K0Z3|P62877|Q9Y250|Q16531|Q9Y371|O15553|Q92574|Q8N122|P46821|O60260|Q14457|P48681|O15392|Q16611|Q13625|Q92609|Q9P2Y5|P58004|P11234|Q07817|Q9P2M4|P42858|Q96FJ2|Q13291|Q16543|O14950|P00533|P55160|Q5VTD9|Q8NFG4|Q92622	4.7879e-06	28	2270	128	31060	P09429|P10415|Q9NT62|O75385|P35579|P35580|Q99689|P63167|P61981|O60861|Q9H1Y0|A8K0Z3|Q9Y250|Q9Y371|Q92574|P46821|O60260|P48681|O15392|Q16611|P11234|Q07817|Q9P2M4|Q96FJ2|O14950|P55160|Q8NFG4|Q92622
33043	regulation of organelle organization	2.8699e-10	33	1191	137	19945	P10415|Q9NT62|O75143|P51149|Q99689|P63167|Q6ZNE5|Q9C0C7|Q9P0N9|P61981|Q9H1Y0|A8K0Z3|Q9Y371|Q92574|O60260|Q14457|P48681|O15392|Q16611|Q13625|Q92609|Q9P2Y5|P11234|Q07817|Q9P2M4|P42858|Q96FJ2|Q13291|Q16543|P55160|Q5VTD9|Q8NFG4|Q92622	2.4444e-05	17	1011	128	31060	P48681|O15392|Q16611|P10415|Q9NT62|Q07817|P63167|Q9P2M4|P61981|Q96FJ2|Q9H1Y0|A8K0Z3|Q9Y371|Q92574|P55160|O60260|Q8NFG4
10821	regulation of mitochondrion organization	3.7862e-10	16	230	137	19945	Q14457|Q16611|P10415|Q13625|O75143|Q07817|P63167|Q6ZNE5|Q9C0C7|P61981|P42858|Q96FJ2|Q9Y371|Q16543|O60260|Q8NFG4	2.873e-08	9	100	128	31060	Q07817|P63167|P61981|Q16611|Q96FJ2|P10415|Q9Y371|O60260|Q8NFG4
70925	organelle assembly	7.0821e-10	24	635	137	19945	Q14964|Q14457|Q9Y4P1|O15392|Q8TDY2|Q8NEB9|Q9NT62|O75143|Q9BV81|Q676U5|P51149|Q9NU22|Q9BSB4|P35580|P63167|Q6ZNE5|P62310|P61981|Q96FJ2|Q9H1Y0|A8K0Z3|A8MW95|Q7Z3C6|O94817	1.204e-08	17	545	128	31060	Q14964|Q14457|Q9Y4P1|Q5MNZ9|Q8TDY2|Q8NEB9|Q9NT62|O75385|O75143|Q676U5|P51149|Q9BSB4|P35580|Q6ZNE5|Q9H1Y0|Q7Z3C6|O94817
7049	cell cycle	1.106e-09	34	1334	137	19945	Q8TDY2|Q9Y266|Q8NEB9|P54619|Q13619|P19474|Q9UNL4|P78527|P35579|P35580|Q96EE3|P63167|P61981|O60861|A8K0Z3|Q9Y250|P15170|Q6NUQ1|Q92574|Q8N122|P62136|Q14457|P48681|O15392|O95229|Q13625|Q9P2Y5|P54646|P11234|Q07817|P42858|Q9UQE7|Q13131|Q14683	4.3397e-10	31	1730	128	31060	Q8TDY2|Q9Y266|Q8NEB9|P54619|Q13619|P19474|Q9UNL4|P35579|P35580|Q96EE3|P63167|P61981|O60861|Q9Y250|P15170|Q92574|Q8N122|P62136|Q14457|P48681|O15392|O95229|Q13625|P58004|P54646|P11234|Q07817|P42858|Q9UQE7|Q13131|Q14683
42325	regulation of phosphorylation	1.106e-09	35	1411	137	19945	P09429|Q9NYJ8|Q8TDY2|P07947|P10415|Q9C030|P54619|Q99570|P78527|Q9C035|P63167|Q6ZNE5|Q96RU8|Q9C0C7|P61981|Q8WU20|A8K0Z3|Q9Y371|Q92574|Q8N122|O60260|Q16611|Q9P2Y5|P58004|P54646|P11234|Q96F24|Q8N5C8|Q13291|Q16543|P00533|P55160|Q13131|Q8NFG4|Q92622	1.0622e-05	22	1547	128	31060	Q9NYJ8|P06239|Q5MNZ9|Q8TDY2|Q16611|P10415|P54619|Q9C035|P54646|P63167|Q96RU8|Q8N5C8|P61981|Q8WU20|Q16543|Q92574|P00533|Q8N122|P55160|O60260|Q13131|Q8NFG4
10822	positive regulation of mitochondrion organization	1.2041e-09	14	175	137	19945	Q14457|Q16611|P10415|Q13625|O75143|P63167|Q6ZNE5|Q9C0C7|P61981|P42858|Q96FJ2|Q9Y371|Q16543|O60260	6.811e-06	6	61	128	31060	P63167|P61981|Q16611|Q96FJ2|P10415|Q9Y371
42149	cellular response to glucose starvation	1.3758e-09	8	30	137	19945	Q14457|Q6ZNE5|P10415|Q8NEB9|Q9Y371|Q99570|Q13131|P54646	0.0015819	3	24	128	31060	P10415|Q13131|P54646
44088	regulation of vacuole organization	1.488e-09	9	46	137	19945	Q99689|Q14457|Q9P2M4|Q9C0C7|Q9P2Y5|Q9Y371|P11234|P51149|Q92622	#N/A	#N/A	#N/A	128	31060	#N/A
51641	cellular localization	1.804e-09	42	2029	137	19945	P06239|Q5MNZ9|Q8NEB9|P54619|Q9NT62|Q99570|P35579|P38646|P51149|Q06187|P35580|Q99689|Q96EE3|P63167|Q6ZNE5|P61981|A8K0Z3|Q9Y371|Q92574|Q7Z3C6|P46821|O60260|Q14457|Q9Y4P1|O15392|O95229|Q92609|Q9P2Y5|Q96A65|P08709|O95166|Q96ES7|P54646|Q9P2M4|O76094|Q8IYI6|P42858|Q96FJ2|A8MW95|Q16543|P00533|P46459	4.6763e-05	27	2443	128	31060	P06239|Q5MNZ9|Q8NEB9|Q9NT62|P35579|P38646|P51149|Q06187|P35580|Q99689|Q96EE3|P61981|A8K0Z3|Q92574|Q7Z3C6|P46821|O15392|O95229|O95166|Q96ES7|P54646|O76094|Q8IYI6|P42858|A8MW95|Q16543|P00533
9605	response to external stimulus	2.2745e-09	39	1784	137	19945	P09429|Q8TDY2|P10415|Q9Y4W6|Q8NEB9|Q9C030|Q99570|O75385|Q9C035|Q06187|P35580|Q99689|Q96EE3|Q6ZNE5|Q96RU8|Q9C0C7|Q8WU20|Q9H1Y0|Q9Y371|Q92574|Q7Z3C6|Q8N122|P62136|O60260|Q14457|Q16611|Q92609|P08709|P54646|P11234|Q07817|Q8IYM9|P42858|Q13291|A8MW95|P00533|P55160|Q13131|Q6P1M0	0.00031659	24	2291	128	31060	P09429|Q14457|P06239|Q16611|P10415|Q9Y4W6|P08709|O75385|Q9C035|P54646|P35579|P35580|Q99689|Q07817|Q96RU8|Q8IYM9|P60660|Q9H1Y0|O14950|P00533|Q8N122|P55160|Q13131|Q6P1M0
51649	establishment of localization in cell	2.5404e-09	36	1542	137	19945	P06239|Q5MNZ9|Q8NEB9|P54619|Q9NT62|Q99570|P35579|P38646|P51149|Q06187|P35580|Q99689|Q96EE3|P63167|Q6ZNE5|P61981|A8K0Z3|Q92574|P46821|O60260|Q14457|Q9Y4P1|O15392|O95229|Q92609|Q96A65|P08709|O95166|P54646|Q9P2M4|O76094|P42858|Q96FJ2|A8MW95|Q16543|P46459	0.00010242	23	1966	128	31060	P06239|O15392|Q5MNZ9|O95229|Q8NEB9|Q9NT62|O95166|P54646|P35579|P38646|P51149|Q06187|P35580|Q99689|Q96EE3|O76094|P61981|P42858|A8K0Z3|A8MW95|Q16543|Q92574|P46821
51234	establishment of localization	3.0085e-09	66	4532	137	19945	Q14964|P07947|Q9Y4W6|P54619|P15924|Q9NT62|Q96KP1|Q99570|P35579|P38646|P51149|Q06187|P35580|Q99689|P63167|Q6ZNE5|Q96DA2|P61981|A8K0Z3|Q13283|Q96GC9|Q92574|P46821|Q14457|Q9Y4P1|Q92609|Q96A65|Q07820|O95166|Q96ES7|Q07817|Q8IYI6|P42858|Q13291|P00533|P55160|P46459|P09429|P06239|Q5MNZ9|O95219|P10415|Q8NEB9|Q96EE3|Q9Y371|Q6NUQ1|Q7Z3C6|O60260|O15392|O95229|Q13428|Q16611|Q13625|Q9P2Y5|P58004|P08709|P54646|…	1.8419e-06	49	5577	128	31060	Q14964|P07947|Q9NT62|Q96KP1|O75385|P35579|P38646|P51149|Q06187|P35580|Q99689|P63167|Q96DA2|P61981|A8K0Z3|Q13283|Q92574|P46821|Q9Y4P1|Q96A65|Q07820|O95166|Q96ES7|Q07817|Q8IYI6|P42858|P00533|P46459|P06239|Q5MNZ9|O95219|P10415|Q8NEB9|Q96EE3|Q9Y371|Q6NUQ1|Q7Z3C6|O15392|O95229|Q16611|P54646|Q676U5|O76094|Q96FJ2|A8MW95|P60520|Q16543|Q92622|Q6P1M0
48523	negative regulation of cellular process	3.5632e-09	65	4435	137	19945	Q8TDY2|Q9C030|P54619|Q9NT62|O75385|Q9C035|P35579|P38646|P51149|Q06187|Q99689|P63167|Q6ZNE5|Q96RU8|Q9C0C7|Q9P0N9|P61981|A8K0Z3|P62877|Q13283|O15553|Q92574|Q14694|Q14457|P48681|Q07820|Q07817|Q8N5C8|Q8IYM9|P42858|Q9UQE7|Q13291|P00533|P55160|Q13131|P09429|Q9NYJ8|P06239|P10415|Q13619|P19474|Q9UNL4|P78527|O60861|Q8WU20|Q9H1Y0|Q9Y250|Q16531|Q8N122|O60260|O15417|O15392|P53355|O95229|Q16611|Q13625|P58004|…	1.3048e-07	49	5076	128	31060	Q8TDY2|P54619|O75385|P35579|P38646|P51149|P63167|Q96RU8|Q9C0C7|Q9P0N9|P61981|Q13283|Q92574|Q14457|P48681|Q07820|Q07817|P42858|Q9UQE7|P00533|P55160|Q13131|P09429|P06239|P10415|Q13619|P19474|Q9UNL4|O60861|Q9H1Y0|Q9Y250|Q6NUQ1|Q8N122|P62136|O60260|O15392|P53355|O95229|Q16611|Q13625|P58004|P54646|Q9P2M4|A8MW95|P60520|Q5VTD9|Q8NFG4|Q14683|Q92622
1903008	organelle disassembly	3.6544e-09	9	51	137	19945	Q14457|Q9Y4P1|Q8TDY2|Q9H1Y0|Q9NT62|Q7Z3C6|O60260|O94817|Q9GZQ8	#N/A	#N/A	#N/A	128	31060	#N/A
44085	cellular component biogenesis	4.2223e-09	46	2459	137	19945	Q14964|Q8TDY2|P10415|Q16625|Q8NEB9|Q9C030|Q13619|P19474|Q9NT62|Q96KP1|O75143|Q9C035|P51149|Q9NU22|P35580|P63167|Q6ZNE5|P62310|P61981|Q9H1Y0|A8K0Z3|P62877|Q16531|Q9Y371|Q96GC9|Q92574|Q7Z3C6|O60260|O15417|Q14457|Q9Y4P1|Q15149|O15392|Q9P2Y5|Q9BV81|Q676U5|Q9BSB4|Q8IYM9|Q8IYI6|Q96FJ2|A8MW95|P55160|Q13131|Q8NFG4|O94817|P46459	1.3293e-07	34	2685	128	31060	Q14964|Q5MNZ9|Q8TDY2|P10415|Q16625|Q8NEB9|Q9C030|P54619|P19474|Q9NT62|O75385|O75143|Q9C035|P51149|Q9NU22|P35580|Q6ZNE5|O60861|Q9H1Y0|Q9Y371|Q96GC9|Q92574|Q7Z3C6|O60260|Q14457|Q9Y4P1|Q15149|Q676U5|Q9BSB4|Q8IYM9|P55160|Q13131|Q8NFG4|O94817
51726	regulation of cell cycle	5.5704e-09	29	1048	137	19945	P10415|Q8NEB9|P54619|Q13619|P19474|Q9UNL4|Q99570|P78527|O60861|P62877|Q16531|Q9Y371|Q6NUQ1|Q92574|Q8N122|Q14457|O15392|O95229|Q16611|Q13625|Q9P2Y5|P54646|Q07817|Q9UQE7|Q16543|P00533|Q13131|Q8NFG4|Q14683	2.873e-08	23	1158	128	31060	O15392|O95229|Q16611|P10415|Q13625|P54619|Q13619|P19474|P58004|Q9UNL4|P54646|Q07817|O60861|Q9UQE7|Q16531|Q16543|Q6NUQ1|Q92574|P00533|Q8N122|Q13131|Q8NFG4|Q14683
1903599	positive regulation of mitophagy	7.6913e-09	7	23	137	19945	Q14457|Q6ZNE5|Q9C0C7|P42858|Q16543|O75143|O60260	#N/A	#N/A	#N/A	128	31060	#N/A
9895	negative regulation of catabolic process	8.2723e-09	14	206	137	19945	Q9NYJ8|P10415|Q07820|Q99689|Q07817|Q9P2M4|Q8N5C8|A8K0Z3|Q9Y250|P60520|Q92574|P00533|Q13131|Q92622	1.0622e-05	8	160	128	31060	Q07817|Q9P2M4|P10415|Q9Y250|P60520|P00533|Q13131|Q92622
1901526	positive regulation of macromitophagy	8.2723e-09	6	13	137	19945	Q14457|Q6ZNE5|Q9C0C7|Q16543|O75143|O60260	#N/A	#N/A	#N/A	128	31060	#N/A
98779	positive regulation of macromitophagy in response to mitochondrial depolarization	8.2723e-09	6	13	137	19945	Q14457|Q6ZNE5|Q9C0C7|Q16543|O75143|O60260	#N/A	#N/A	#N/A	128	31060	#N/A
48519	negative regulation of biological process	9.128e-09	67	4777	137	19945	Q8TDY2|Q9C030|P54619|Q9NT62|O75385|Q9C035|P35579|P38646|P51149|Q06187|Q99689|P63167|Q6ZNE5|Q96RU8|Q9C0C7|Q9P0N9|P61981|A8K0Z3|P62877|Q13283|O15553|Q92574|P46821|Q14694|Q14457|P48681|Q07820|Q07817|Q8N5C8|Q8IYM9|P42858|Q9UQE7|Q13291|P00533|P55160|Q13131|P09429|Q9NYJ8|P06239|P10415|Q13619|P19474|Q9UNL4|P78527|Q96EE3|O60861|Q8WU20|Q9H1Y0|Q9Y250|Q16531|Q8N122|O60260|O15417|O15392|P53355|O95229|Q16611|…	6.4933e-08	52	5489	128	31060	Q8TDY2|P54619|O75385|P35579|P38646|P51149|P63167|Q96RU8|Q9C0C7|Q9P0N9|P61981|Q13283|O15553|Q92574|P46821|Q14457|P48681|Q07820|Q07817|P42858|Q9UQE7|P00533|P55160|Q13131|P09429|P06239|P10415|Q13619|P19474|Q9UNL4|O60861|Q9H1Y0|Q9Y250|Q6NUQ1|Q8N122|P62136|O60260|O15392|P53355|O95229|Q16611|Q13625|P58004|P54646|Q9P2M4|A8MW95|P60520|Q5VTD9|Q8NFG4|O94817|Q14683|Q92622
19220	regulation of phosphate metabolic process	1.2314e-08	36	1644	137	19945	P09429|Q9NYJ8|Q8TDY2|P07947|P10415|Q9C030|P54619|Q99570|P78527|Q9C035|P63167|Q6ZNE5|Q96RU8|Q9C0C7|P61981|Q8WU20|A8K0Z3|Q9Y371|Q92574|Q8N122|O60260|Q16611|Q9P2Y5|P58004|P54646|P11234|Q96F24|Q8N5C8|P42858|Q13291|Q16543|P00533|P55160|Q13131|Q8NFG4|Q92622	2.3617e-05	23	1771	128	31060	Q9NYJ8|P06239|Q5MNZ9|Q8TDY2|Q16611|P10415|P54619|Q9C035|P54646|P63167|Q96RU8|Q8N5C8|P61981|P42858|Q8WU20|Q16543|Q92574|P00533|Q8N122|P55160|O60260|Q13131|Q8NFG4
48284	organelle fusion	1.2458e-08	12	141	137	19945	Q14964|Q9BXW4|Q6ZNE5|Q16611|Q9P2Y5|Q9Y4W6|P60520|Q9H0R8|O95166|Q7Z6L1|Q9GZQ8|P51149	0.00016526	5	68	128	31060	Q14964|Q16611|Q9Y4W6|Q7Z6L1|P51149
22402	cell cycle process	1.3259e-08	29	1095	137	19945	Q9Y266|Q8NEB9|P54619|Q13619|Q9UNL4|P78527|P35579|P35580|Q96EE3|P63167|P61981|O60861|A8K0Z3|Q9Y250|P15170|Q92574|Q8N122|Q14457|P48681|O15392|O95229|Q9P2Y5|P54646|P11234|Q07817|P42858|Q9UQE7|Q13131|Q14683	5.0834e-09	26	1342	128	31060	Q9Y266|Q8NEB9|P54619|Q13619|Q9UNL4|P35579|P35580|Q96EE3|P63167|P61981|O60861|P15170|Q92574|Q8N122|Q14457|P48681|O15392|O95229|P58004|P54646|P11234|Q07817|P42858|Q9UQE7|Q13131|Q14683
51174	regulation of phosphorus metabolic process	1.4776e-08	36	1657	137	19945	P09429|Q9NYJ8|Q8TDY2|P07947|P10415|Q9C030|P54619|Q99570|P78527|Q9C035|P63167|Q6ZNE5|Q96RU8|Q9C0C7|P61981|Q8WU20|A8K0Z3|Q9Y371|Q92574|Q8N122|O60260|Q16611|Q9P2Y5|P58004|P54646|P11234|Q96F24|Q8N5C8|P42858|Q13291|Q16543|P00533|P55160|Q13131|Q8NFG4|Q92622	2.7678e-05	23	1791	128	31060	Q9NYJ8|P06239|Q5MNZ9|Q8TDY2|Q16611|P10415|P54619|Q9C035|P54646|P63167|Q96RU8|Q8N5C8|P61981|P42858|Q8WU20|Q16543|Q92574|P00533|Q8N122|P55160|O60260|Q13131|Q8NFG4
1902115	regulation of organelle assembly	1.7857e-08	12	146	137	19945	Q99689|P63167|Q14457|Q9P2M4|Q9C0C7|Q9P0N9|P42858|Q9H1Y0|Q9Y371|Q9NT62|P11234|P51149	0.012082	3	57	128	31060	Q9P2M4|Q9H1Y0|Q9NT62
31330	negative regulation of cellular catabolic process	1.7857e-08	12	146	137	19945	Q99689|Q07817|Q9P2M4|Q9NYJ8|Q8N5C8|P10415|A8K0Z3|Q07820|Q9Y250|P60520|Q92574|Q92622	4.7917e-05	6	90	128	31060	Q07817|Q9P2M4|P10415|Q9Y250|P60520|Q92622
51246	regulation of protein metabolic process	1.9109e-08	47	2687	137	19945	P09429|Q9NYJ8|P06239|Q8TDY2|P07947|P10415|Q9C030|P54619|Q13619|P19474|P78527|Q9C035|P35579|P51149|Q6ZNE5|O60841|Q96RU8|Q9P0N9|P61981|Q8WU20|Q9H1Y0|A8K0Z3|Q92995|O15553|Q92574|Q8N122|P62136|O60260|Q9Y4P1|O15392|Q9BW61|P53355|Q16611|Q9P2Y5|P58004|P11234|Q8N5C8|P42858|Q13291|P60520|Q16543|P00533|P55160|Q5VTD9|Q13131|Q8NFG4|P46459	1.8419e-06	32	2737	128	31060	P09429|Q9NYJ8|P06239|Q5MNZ9|Q8TDY2|P10415|P54619|Q13619|P19474|Q9C035|O60841|Q96RU8|Q9P0N9|P61981|Q8WU20|Q9H1Y0|O15553|Q92574|Q8N122|O60260|Q9Y4P1|O15392|P53355|Q16611|Q8N5C8|P42858|P60520|Q16543|P00533|P55160|Q13131|Q8NFG4
6810	transport	1.9998e-08	63	4404	137	19945	Q14964|P07947|Q9Y4W6|P54619|P15924|Q9NT62|Q96KP1|Q99570|P35579|P38646|P51149|Q06187|P35580|Q99689|P63167|Q6ZNE5|Q96DA2|P61981|A8K0Z3|Q13283|Q96GC9|Q92574|P46821|Q14457|Q9Y4P1|Q92609|Q96A65|Q07820|O95166|Q07817|Q8IYI6|P42858|Q13291|P00533|P55160|P46459|P09429|P06239|Q5MNZ9|O95219|P10415|Q8NEB9|Q96EE3|Q9Y371|Q6NUQ1|Q7Z3C6|O60260|Q13428|Q16611|Q13625|Q9P2Y5|P58004|P08709|P54646|Q676U5|Q9P2M4|O76094|…	3.5781e-05	45	5464	128	31060	Q14964|P06239|Q5MNZ9|P07947|O95219|P10415|Q8NEB9|Q9NT62|Q96KP1|O75385|P35579|P38646|P51149|Q06187|P35580|Q99689|Q96EE3|P63167|Q96DA2|P61981|A8K0Z3|Q13283|Q9Y371|Q6NUQ1|Q92574|Q7Z3C6|P46821|Q9Y4P1|Q16611|Q96A65|Q07820|O95166|P54646|Q676U5|Q07817|O76094|Q8IYI6|P42858|Q96FJ2|A8MW95|P60520|Q16543|P46459|Q92622|Q6P1M0
97352	autophagosome maturation	2.2199e-08	7	27	137	19945	Q9BXW4|Q6ZNE5|P60520|Q9H0R8|O95166|Q7Z6L1|Q9GZQ8	#N/A	#N/A	#N/A	128	31060	#N/A
48583	regulation of response to stimulus	4.4889e-08	57	3813	137	19945	Q8TDY2|P07947|Q9C030|P54619|Q99570|Q9C035|P51149|Q06187|P63167|Q96RU8|Q9P0N9|P61981|A8K0Z3|P62877|Q13283|O15553|Q92574|Q14694|Q14457|Q96IW2|Q07820|Q07817|Q8N5C8|Q8IYM9|P42858|Q13291|P00533|P55160|Q13131|P09429|Q9NYJ8|P06239|O95219|P10415|Q8NEB9|Q13619|P78527|Q96EE3|Q8WU20|Q9H1Y0|Q92995|Q9Y371|Q6NUQ1|Q8N122|P62136|O60260|O15392|P53355|Q16611|Q13625|P58004|P08709|P54646|Q96FJ2|A8MW95|Q16543|Q8NFG4	1.8133e-06	41	4164	128	31060	Q9NYJ8|P06239|Q8TDY2|P07947|P10415|Q8NEB9|Q99570|O75385|Q9C035|P35579|P51149|Q06187|P63167|Q96RU8|Q9P0N9|P61981|Q8WU20|Q9H1Y0|Q13283|Q9Y371|O15553|Q92574|Q8N122|P62136|O60260|P53355|Q16611|Q13625|Q07820|P08709|P54646|Q07817|Q8N5C8|P42858|Q96FJ2|A8MW95|Q16543|P00533|P55160|Q13131|Q8NFG4
1904925	positive regulation of mitophagy in response to mitochondrial depolarization	4.6577e-08	6	17	137	19945	Q14457|Q6ZNE5|Q9C0C7|Q16543|O75143|O60260	#N/A	#N/A	#N/A	128	31060	#N/A
1904923	regulation of mitophagy in response to mitochondrial depolarization	4.6577e-08	6	17	137	19945	Q14457|Q6ZNE5|Q9C0C7|Q16543|O75143|O60260	#N/A	#N/A	#N/A	128	31060	#N/A
98780	response to mitochondrial depolarisation	4.6577e-08	6	17	137	19945	Q14457|Q6ZNE5|Q9C0C7|Q16543|O75143|O60260	#N/A	#N/A	#N/A	128	31060	#N/A
10638	positive regulation of organelle organization	4.9447e-08	21	610	137	19945	Q14457|P48681|O15392|Q16611|P10415|Q13625|Q9P2Y5|O75143|P11234|P63167|Q6ZNE5|Q9C0C7|P61981|P42858|Q96FJ2|A8K0Z3|Q9Y371|Q16543|Q92574|P55160|O60260	0.00017803	10	420	128	31060	P63167|P48681|O15392|P61981|Q16611|Q96FJ2|P10415|A8K0Z3|Q9Y371|P55160
8104	protein localization	5.0845e-08	38	1920	137	19945	Q14964|P09429|O95219|Q8NEB9|P15924|Q9NT62|Q96KP1|Q99570|O75385|P35579|P38646|P51149|Q96EE3|P63167|Q96DA2|P61981|A8K0Z3|Q9Y371|Q6NUQ1|Q92574|Q7Z3C6|O60260|Q9Y4P1|O15392|Q92609|Q96A65|Q07820|O95166|Q96ES7|Q676U5|Q9P2M4|O76094|Q8IYI6|Q96FJ2|P60520|Q16543|P00533|P46459	1.1302e-05	29	2540	128	31060	Q14964|O95219|P15924|Q9NT62|Q96KP1|O75385|P35579|P38646|P51149|Q96EE3|Q96DA2|P61981|Q6NUQ1|Q92574|Q7Z3C6|Q9Y4P1|O15392|Q96A65|Q07820|O95166|Q96ES7|Q676U5|O76094|Q8IYI6|P42858|P60520|Q16543|P00533|P46459
43549	regulation of kinase activity	5.0845e-08	24	806	137	19945	Q9NYJ8|Q16611|Q9P2Y5|P54619|P58004|Q99570|P11234|Q96F24|Q6ZNE5|Q96RU8|Q8N5C8|Q9C0C7|P61981|Q8WU20|A8K0Z3|Q9Y371|Q16543|Q92574|P00533|Q8N122|P55160|O60260|Q13131|Q92622	0.0014231	13	919	128	31060	Q9NYJ8|Q5MNZ9|P54619|Q96RU8|Q8N5C8|P61981|Q8WU20|Q16543|Q92574|P00533|Q8N122|P55160|Q13131
31323	regulation of cellular metabolic process	7.9969e-08	76	6165	137	19945	Q8TDY2|P07947|Q9C030|P54619|Q99570|O75143|Q9C035|P35579|P51149|Q06187|Q99689|P63167|Q6ZNE5|O60841|Q96RU8|Q9C0C7|Q9P0N9|P61981|A8K0Z3|P62877|O15553|Q96GC9|Q92574|Q14694|Q14457|Q9BW61|Q92609|Q96A65|Q07820|Q96ES7|Q07817|Q8N5C8|Q8IYM9|Q8IYI6|P42858|Q9UQE7|Q13291|P00533|P55160|Q13131|P46459|P09429|Q9NYJ8|P06239|P10415|Q13619|P19474|Q9UNL4|P78527|O60861|Q8WU20|Q9H1Y0|P57078|Q92995|Q9Y250|Q9Y371|Q8N122|…	2.6065e-06	59	7573	128	31060	Q8TDY2|P54619|O75385|Q9C035|Q06187|P63167|Q6ZNE5|O60841|Q96RU8|Q9P0N9|P61981|P62877|O15553|Q96GC9|Q92574|Q14694|Q14457|Q9Y4P1|Q96ES7|Q07817|Q8N5C8|Q8IYM9|P42858|Q9UQE7|P00533|P55160|Q13131|P46459|P09429|Q9NYJ8|P06239|Q5MNZ9|P10415|P19474|Q9UNL4|P78527|O60861|Q8WU20|Q9H1Y0|P57078|Q92995|Q9Y250|Q8N122|P62136|O60260|O15392|P53355|Q16611|Q9P2Y5|P54646|Q96F24|Q86YD1|Q9P2M4|P60520|Q16543|Q5VTD9|Q8NFG4|…
32879	regulation of localization	9.1376e-08	44	2530	137	19945	P09429|P06239|O95219|P10415|Q8NEB9|Q9C030|P15924|Q9NT62|O75143|Q9C035|P51149|Q96EE3|P63167|Q96RU8|P61981|Q9H1Y0|A8K0Z3|Q9Y371|Q6NUQ1|P46821|O60260|Q14457|Q9Y577|O15392|P53355|Q16611|Q13625|Q92609|Q9P2Y5|P58004|P08709|P11234|Q07817|Q9P2M4|Q8IYM9|P42858|Q96FJ2|Q13291|P00533|P55160|Q13131|Q8NFG4|P46459|Q92622	0.00098458	23	2323	128	31060	P09429|P06239|P53355|Q16611|P10415|Q8NEB9|P08709|P11234|Q07817|Q96EE3|P63167|Q96RU8|P61981|P42858|Q96FJ2|Q9H1Y0|Q9Y371|P00533|P46821|P55160|Q13131|Q8NFG4|Q92622
1901524	regulation of macromitophagy	9.3346e-08	6	19	137	19945	Q14457|Q6ZNE5|Q9C0C7|Q16543|O75143|O60260	#N/A	#N/A	#N/A	128	31060	#N/A
42981	regulation of apoptotic process	1.0229e-07	32	1450	137	19945	P09429|P06239|Q8TDY2|P10415|Q9UNL4|P78527|P38646|Q06187|P63167|Q9C0C7|P61981|Q8WU20|Q9H1Y0|Q16531|Q9Y371|P62136|O60260|Q14457|P48681|O15392|P53355|Q16611|Q13625|Q07820|P54646|Q07817|P42858|Q96FJ2|P00533|P55160|Q13131|Q8NFG4	2.873e-08	29	1853	128	31060	P09429|P06239|Q8TDY2|P10415|Q9UNL4|P78527|P38646|Q06187|P63167|Q9C0C7|P61981|Q9H1Y0|Q9Y371|P62136|O60260|Q14457|P48681|O15392|P53355|Q16611|Q07820|P54646|Q07817|P42858|Q96FJ2|P00533|P55160|Q13131|Q8NFG4
48518	positive regulation of biological process	1.0691e-07	70	5445	137	19945	Q8TDY2|P07947|Q9C030|P54619|Q99570|O75143|Q9C035|P35579|P51149|Q06187|Q99689|P63167|Q6ZNE5|Q96RU8|Q9C0C7|Q9P0N9|P61981|A8K0Z3|P62877|O15553|Q92574|P46821|Q14457|P48681|Q9Y4P1|Q96IW2|Q92609|Q07820|Q07817|Q8N5C8|Q8IYM9|P42858|Q13291|P00533|P55160|Q13131|P46459|P09429|Q9NYJ8|P06239|O95219|P10415|Q8NEB9|Q13619|P19474|Q9UNL4|Q53GQ0|P78527|Q96EE3|Q8WU20|Q9H1Y0|P57078|Q92995|Q16531|Q9Y371|Q8N122|P62136|…	3.5579e-07	54	6157	128	31060	Q8TDY2|P07947|P54619|Q99570|O75385|Q9C035|Q06187|Q99689|P63167|Q6ZNE5|Q96RU8|Q9P0N9|P61981|A8K0Z3|O15553|Q92574|P46821|Q14457|P48681|Q9Y4P1|Q07817|Q8N5C8|Q13291|P00533|P55160|Q13131|P46459|P09429|Q9NYJ8|P06239|Q5MNZ9|P10415|Q8NEB9|Q13619|P19474|Q9UNL4|Q53GQ0|P78527|Q8WU20|P57078|Q9Y250|Q9Y371|Q8N122|P62136|O60260|O15392|P53355|Q16611|Q13625|Q9P2Y5|P08709|P54646|Q96FJ2|Q8NFG4
61024	membrane organization	1.2255e-07	26	990	137	19945	Q14964|P10415|Q9Y4W6|O75385|P35579|P51149|P35580|Q96EE3|P63167|Q9P0N9|P61981|Q9Y371|Q92574|Q16891|Q14457|Q16611|Q13625|Q9P2Y5|O95166|Q07817|Q9P2M4|Q96FJ2|P60520|P00533|Q9GZQ8|P46459	2.0833e-06	15	629	128	31060	Q14964|Q16611|P10415|Q9Y4W6|P51149|P35580|Q07817|Q96EE3|P63167|P61981|P42858|Q96FJ2|Q9Y371|P00533|P46459
43067	regulation of programmed cell death	1.226e-07	32	1463	137	19945	P09429|P06239|Q8TDY2|P10415|Q9UNL4|P78527|P38646|Q06187|P63167|Q9C0C7|P61981|Q8WU20|Q9H1Y0|Q16531|Q9Y371|P62136|O60260|Q14457|P48681|O15392|P53355|Q16611|Q13625|Q07820|P54646|Q07817|P42858|Q96FJ2|P00533|P55160|Q13131|Q8NFG4	3.2477e-08	29	1866	128	31060	P09429|P06239|Q8TDY2|P10415|Q9UNL4|P78527|P38646|Q06187|P63167|Q9C0C7|P61981|Q9H1Y0|Q9Y371|P62136|O60260|Q14457|P48681|O15392|P53355|Q16611|Q07820|P54646|Q07817|P42858|Q96FJ2|P00533|P55160|Q13131|Q8NFG4
19222	regulation of metabolic process	1.2646e-07	78	6493	137	19945	Q8TDY2|P07947|Q9C030|P54619|Q99570|O75143|Q9C035|P35579|P51149|Q06187|Q99689|P63167|Q6ZNE5|O60841|Q96RU8|Q9C0C7|Q9P0N9|P61981|A8K0Z3|P62877|O15553|Q96GC9|Q92574|Q14694|Q14457|Q9Y4P1|Q9BW61|Q92609|Q96A65|Q07820|Q96ES7|Q07817|Q8N5C8|Q8IYM9|Q8IYI6|P42858|Q9UQE7|Q13291|P00533|P55160|Q13131|P46459|P09429|Q9NYJ8|P06239|P10415|Q13619|P19474|Q9UNL4|P78527|Q96EE3|O60861|Q8WU20|Q9H1Y0|P57078|Q92995|Q9Y250|…	5.8763e-06	60	7955	128	31060	Q8TDY2|P54619|O75385|Q9C035|Q06187|P63167|Q6ZNE5|O60841|Q96RU8|Q9P0N9|P61981|P62877|O15553|Q96GC9|Q92574|Q14694|Q14457|Q9Y4P1|Q96ES7|Q07817|Q8N5C8|Q8IYM9|P42858|Q9UQE7|P00533|P55160|Q13131|P46459|P09429|Q9NYJ8|P06239|Q5MNZ9|P10415|Q13619|P19474|Q9UNL4|P78527|O60861|Q8WU20|Q9H1Y0|P57078|Q92995|Q9Y250|Q8N122|P62136|O60260|O15392|P53355|Q16611|Q9P2Y5|P54646|Q96F24|Q86YD1|Q9P2M4|P60520|Q16543|Q5VTD9|…
48522	positive regulation of cellular process	1.5779e-07	65	4886	137	19945	Q8TDY2|P07947|Q9C030|P54619|Q99570|O75143|Q9C035|P35579|P51149|Q06187|Q99689|P63167|Q6ZNE5|Q96RU8|Q9C0C7|Q9P0N9|P61981|A8K0Z3|P62877|O15553|Q92574|P46821|Q14457|P48681|Q96IW2|Q92609|Q07820|Q07817|Q8N5C8|Q8IYM9|P42858|Q13291|P00533|P55160|Q13131|P46459|P09429|Q9NYJ8|P06239|O95219|P10415|Q13619|P19474|Q9UNL4|P78527|Q96EE3|Q8WU20|Q92995|Q16531|Q9Y371|Q8N122|P62136|O60260|O15392|P53355|Q16611|Q13625|…	5.6921e-07	49	5341	128	31060	Q8TDY2|P07947|P54619|O75385|Q9C035|Q06187|Q99689|P63167|Q6ZNE5|Q96RU8|Q9P0N9|P61981|A8K0Z3|O15553|Q92574|P46821|Q14457|P48681|Q9Y4P1|Q07817|Q8N5C8|Q13291|P00533|P55160|Q13131|P46459|P09429|Q9NYJ8|P06239|Q5MNZ9|P10415|Q13619|P19474|Q9UNL4|P78527|Q8WU20|Q9Y371|Q8N122|P62136|O60260|O15392|P53355|Q16611|Q13625|Q9P2Y5|P08709|P54646|Q96FJ2|Q8NFG4
2000785	regulation of autophagosome assembly	1.5996e-07	7	36	137	19945	Q99689|Q14457|Q9P2M4|Q9C0C7|Q9Y371|P11234|P51149	#N/A	#N/A	#N/A	128	31060	#N/A
7006	mitochondrial membrane organization	1.7262e-07	10	111	137	19945	Q07817|P63167|P61981|Q16611|Q96FJ2|P10415|Q13625|Q9Y4W6|Q9Y371|Q16891	1.5552e-08	9	91	128	31060	Q07817|P63167|P61981|Q16611|P42858|Q96FJ2|P10415|Q9Y4W6|Q9Y371
10941	regulation of cell death	1.7308e-07	33	1572	137	19945	P09429|P06239|Q8TDY2|P10415|Q9UNL4|P78527|P38646|Q06187|P63167|Q9C0C7|P61981|Q8WU20|Q9H1Y0|Q16531|Q9Y371|Q92574|P62136|O60260|Q14457|P48681|O15392|P53355|Q16611|Q13625|Q07820|P54646|Q07817|P42858|Q96FJ2|P00533|P55160|Q13131|Q8NFG4	7.5476e-08	29	1945	128	31060	P09429|P06239|Q8TDY2|P10415|Q9UNL4|P78527|P38646|Q06187|P63167|Q9C0C7|P61981|Q9H1Y0|Q9Y371|P62136|O60260|Q14457|P48681|O15392|P53355|Q16611|Q07820|P54646|Q07817|P42858|Q96FJ2|P00533|P55160|Q13131|Q8NFG4
2001235	positive regulation of apoptotic signaling pathway	1.7978e-07	12	183	137	19945	Q07817|P63167|P06239|P61981|Q16611|Q96FJ2|P10415|Q13625|Q07820|Q9Y371|P62136|O60260	2.3429e-05	9	245	128	31060	Q07817|P63167|P06239|P61981|Q16611|Q96FJ2|P10415|Q9Y371|P62136
33036	macromolecule localization	1.8736e-07	40	2211	137	19945	Q14964|P09429|O95219|Q8NEB9|P15924|Q9NT62|Q96KP1|Q99570|O75385|P35579|P38646|P51149|Q96EE3|P63167|Q96DA2|P61981|A8K0Z3|Q9Y371|Q6NUQ1|Q92574|Q7Z3C6|O60260|Q9Y4P1|O15392|Q92609|Q96A65|Q07820|O95166|Q96ES7|P54646|Q676U5|Q9P2M4|O76094|Q8IYI6|Q96FJ2|P60520|Q16543|P00533|P46459|Q6P1M0	1.2798e-05	31	2863	128	31060	Q14964|O95219|P15924|Q9NT62|Q96KP1|O75385|P35579|P38646|P51149|Q96EE3|Q96DA2|P61981|Q6NUQ1|Q92574|Q7Z3C6|Q9Y4P1|O15392|Q96A65|Q07820|O95166|Q96ES7|P54646|Q676U5|O76094|Q8IYI6|P42858|P60520|Q16543|P00533|P46459|Q6P1M0
45184	establishment of protein localization	2.0909e-07	32	1501	137	19945	Q14964|P09429|O95219|Q9NT62|Q96KP1|Q99570|P35579|P38646|P51149|Q96EE3|P63167|Q96DA2|P61981|A8K0Z3|Q6NUQ1|Q92574|Q7Z3C6|Q9Y4P1|Q92609|Q96A65|Q07820|O95166|Q96ES7|Q676U5|Q9P2M4|O76094|Q8IYI6|Q96FJ2|P60520|Q16543|P00533|P46459	7.4554e-06	26	2043	128	31060	Q14964|O95219|Q9NT62|Q96KP1|P35579|P38646|P51149|Q96EE3|Q96DA2|P61981|Q6NUQ1|Q92574|Q7Z3C6|Q9Y4P1|Q96A65|Q07820|O95166|Q96ES7|Q676U5|O76094|Q8IYI6|P42858|P60520|Q16543|P00533|P46459
51130	positive regulation of cellular component organization	2.0909e-07	28	1175	137	19945	P10415|Q13619|O75143|Q99689|P63167|Q6ZNE5|Q9C0C7|P61981|A8K0Z3|P62877|Q16531|Q9Y371|Q92574|P46821|O60260|Q14457|P48681|O15392|Q16611|Q13625|Q92609|Q9P2Y5|P11234|P42858|Q96FJ2|Q16543|P00533|P55160	0.0018142	13	947	128	31060	P48681|O15392|Q16611|P10415|Q99689|P63167|P61981|Q96FJ2|A8K0Z3|Q9Y371|Q92574|P46821|P55160
44087	regulation of cellular component biogenesis	2.3046e-07	23	809	137	19945	P09429|Q14457|Q13619|Q9NT62|O75385|P11234|P51149|Q99689|P63167|Q9P2M4|Q9C0C7|Q9P0N9|P42858|Q9H1Y0|A8K0Z3|P62877|Q16531|Q9Y371|O15553|Q92574|P55160|O60260|Q13131	0.00092704	11	635	128	31060	P09429|Q9P2M4|Q9H1Y0|A8K0Z3|Q9Y371|Q9NT62|Q92574|P55160|O60260|Q13131|P11234
36211	protein modification process	2.5886e-07	48	3040	137	19945	Q9NYJ8|P51784|P06239|P07947|P10415|Q8NEB9|Q9C030|P54619|P15924|Q13619|P19474|Q6UXN9|Q9UNL4|Q9NT62|Q99570|P78527|O75385|Q9C035|Q06187|Q96EE3|Q96RU8|Q70EL3|Q8WU20|Q9H1Y0|P57078|P62877|Q92995|Q16531|P61962|P15170|P62136|O60260|Q14694|Q14457|Q9Y577|Q9Y4P1|O15392|P53355|P08709|Q86Y13|Q96ES7|P54646|Q8N5C8|Q8IYM9|Q16543|P00533|Q13131|O94817	5.4422e-09	39	3015	128	31060	Q9NYJ8|P51784|P06239|Q8TDY2|P07947|P10415|P54619|P15924|Q13619|P19474|Q6UXN9|Q9UNL4|Q9NT62|Q99570|P78527|O75385|Q9C035|Q06187|Q96RU8|Q9H1Y0|P62877|Q92995|Q16531|P61962|P15170|P62136|O60260|Q14694|Q9Y577|O15392|P53355|P08709|Q86Y13|Q96ES7|P54646|Q8N5C8|Q8IYM9|P00533|Q13131
6464	cellular protein modification process	2.5886e-07	48	3040	137	19945	Q9NYJ8|P51784|P06239|P07947|P10415|Q8NEB9|Q9C030|P54619|P15924|Q13619|P19474|Q6UXN9|Q9UNL4|Q9NT62|Q99570|P78527|O75385|Q9C035|Q06187|Q96EE3|Q96RU8|Q70EL3|Q8WU20|Q9H1Y0|P57078|P62877|Q92995|Q16531|P61962|P15170|P62136|O60260|Q14694|Q14457|Q9Y577|Q9Y4P1|O15392|P53355|P08709|Q86Y13|Q96ES7|P54646|Q8N5C8|Q8IYM9|Q16543|P00533|Q13131|O94817	5.4422e-09	39	3015	128	31060	Q9NYJ8|P51784|P06239|Q8TDY2|P07947|P10415|P54619|P15924|Q13619|P19474|Q6UXN9|Q9UNL4|Q9NT62|Q99570|P78527|O75385|Q9C035|Q06187|Q96RU8|Q9H1Y0|P62877|Q92995|Q16531|P61962|P15170|P62136|O60260|Q14694|Q9Y577|O15392|P53355|P08709|Q86Y13|Q96ES7|P54646|Q8N5C8|Q8IYM9|P00533|Q13131
22411	cellular component disassembly	2.9651e-07	16	383	137	19945	P09429|Q14457|Q9Y4P1|Q8TDY2|Q9NT62|Q96EE3|Q8IYI6|Q9H1Y0|A8K0Z3|P15170|Q7Z3C6|P62136|O60260|O94817|Q9GZQ8|P46459	0.0074397	7	371	128	31060	P09429|Q96EE3|Q15149|Q16625|P15924|P15170|O60260
1901030	positive regulation of mitochondrial outer membrane permeabilization involved in apoptotic signaling pathway	3.1343e-07	7	40	137	19945	P63167|P61981|Q16611|Q96FJ2|P10415|Q13625|Q9Y371	1.8373e-07	6	31	128	31060	P63167|P61981|Q16611|Q96FJ2|P10415|Q9Y371
43562	cellular response to nitrogen levels	3.4268e-07	4	5	137	19945	Q14457|Q8TDY2|Q9H1Y0|A8MW95	#N/A	#N/A	#N/A	128	31060	#N/A
6995	cellular response to nitrogen starvation	3.4268e-07	4	5	137	19945	Q14457|Q8TDY2|Q9H1Y0|A8MW95	#N/A	#N/A	#N/A	128	31060	#N/A
51338	regulation of transferase activity	3.8594e-07	25	980	137	19945	Q9NYJ8|P54619|O75323|Q99570|Q6ZNE5|Q96RU8|Q9C0C7|P61981|Q8WU20|A8K0Z3|Q9Y371|Q92574|Q8N122|O60260|Q16611|Q9P2Y5|P58004|P11234|Q96F24|Q8N5C8|Q16543|P00533|P55160|Q13131|Q92622	0.0012695	14	1035	128	31060	Q9NYJ8|Q5MNZ9|P54619|O75323|Q96RU8|Q8N5C8|P61981|Q8WU20|Q16543|Q92574|P00533|Q8N122|P55160|Q13131
15031	protein transport	4.6459e-07	30	1387	137	19945	Q14964|P09429|O95219|Q9NT62|Q96KP1|Q99570|P35579|P38646|P51149|Q96EE3|P63167|Q96DA2|P61981|A8K0Z3|Q6NUQ1|Q92574|Q7Z3C6|Q9Y4P1|Q92609|Q96A65|Q07820|O95166|Q676U5|Q9P2M4|O76094|Q8IYI6|Q96FJ2|P60520|Q16543|P46459	4.5858e-05	24	1995	128	31060	Q14964|Q9Y4P1|O95219|Q96A65|Q07820|Q9NT62|Q96KP1|O95166|P35579|P38646|Q676U5|P51149|Q96EE3|Q96DA2|O76094|P61981|Q8IYI6|P42858|P60520|Q16543|Q6NUQ1|Q92574|Q7Z3C6|P46459
9966	regulation of signal transduction	5.3302e-07	45	2801	137	19945	P09429|Q9NYJ8|P06239|Q8TDY2|P10415|Q9C030|P54619|Q9C035|P51149|Q96EE3|P63167|Q96RU8|Q9P0N9|P61981|Q8WU20|P62877|Q13283|Q9Y371|Q6NUQ1|Q92574|Q8N122|P62136|O60260|Q14694|Q14457|O15392|Q96IW2|P53355|Q16611|Q13625|Q07820|P58004|P08709|P54646|Q07817|Q8N5C8|Q8IYM9|P42858|Q96FJ2|Q13291|A8MW95|Q16543|P00533|Q13131|Q8NFG4	1.8094e-06	34	3029	128	31060	Q9NYJ8|P06239|Q8TDY2|P10415|O75385|Q9C035|P35579|P51149|P63167|Q96RU8|Q9P0N9|P61981|Q8WU20|Q13283|Q9Y371|Q92574|Q8N122|P62136|O60260|P53355|Q16611|Q13625|Q07820|P08709|P54646|Q07817|Q8N5C8|P42858|Q96FJ2|A8MW95|Q16543|P00533|Q13131|Q8NFG4
32268	regulation of cellular protein metabolic process	5.7127e-07	42	2505	137	19945	P09429|Q9NYJ8|P06239|Q8TDY2|P07947|P10415|Q9C030|P54619|P19474|P78527|Q9C035|P35579|Q6ZNE5|O60841|Q96RU8|Q9P0N9|P61981|Q8WU20|Q9H1Y0|A8K0Z3|O15553|Q92574|Q8N122|P62136|O60260|O15392|Q9BW61|P53355|Q16611|Q9P2Y5|P58004|P11234|Q8N5C8|P42858|Q13291|P60520|Q16543|P00533|P55160|Q5VTD9|Q13131|Q8NFG4	2.6193e-06	30	2489	128	31060	P09429|Q9NYJ8|P06239|Q5MNZ9|Q8TDY2|P10415|P54619|P19474|Q9C035|O60841|Q96RU8|Q9P0N9|P61981|Q8WU20|Q9H1Y0|O15553|Q92574|Q8N122|O60260|O15392|P53355|Q16611|Q8N5C8|P42858|P60520|Q16543|P00533|P55160|Q13131|Q8NFG4
65009	regulation of molecular function	5.7705e-07	47	3017	137	19945	P09429|Q9NYJ8|P06239|P10415|Q9C030|P54619|P19474|O75323|Q99570|Q9C035|Q06187|Q6ZNE5|Q96RU8|Q9C0C7|Q9P0N9|P61981|Q8WU20|P57078|A8K0Z3|Q9Y371|O15553|Q92574|Q8N122|P62136|O60260|Q14457|P48681|O15392|P53355|Q16611|Q92609|Q9P2Y5|P58004|P11234|Q96F24|Q9P2M4|Q8N5C8|Q8IYM9|P42858|Q13291|P60520|Q16543|P00533|P55160|Q13131|Q8NFG4|Q92622	4.8551e-05	29	2760	128	31060	P09429|Q9NYJ8|P06239|Q5MNZ9|P10415|P54619|P19474|O75323|Q9C035|Q06187|Q96RU8|Q9P0N9|P61981|Q8WU20|P57078|O15553|Q92574|Q8N122|P48681|O15392|P53355|Q16611|Q8N5C8|P42858|P60520|Q16543|P00533|P55160|Q13131
23056	positive regulation of signaling	6.9945e-07	32	1587	137	19945	P09429|Q9NYJ8|P06239|Q8TDY2|O95219|P10415|Q9C030|Q9C035|Q96EE3|P63167|P61981|Q8WU20|Q9Y371|Q8N122|P62136|O60260|Q14457|Q96IW2|Q16611|Q13625|Q07820|P08709|Q07817|Q8N5C8|Q8IYM9|P42858|Q96FJ2|Q13291|P00533|Q13131|Q8NFG4|P46459	7.2898e-05	21	1635	128	31060	Q9NYJ8|P06239|Q16611|P10415|Q13625|P08709|Q9C035|Q07817|P63167|Q8N5C8|P61981|Q8WU20|Q96FJ2|Q9Y371|P00533|Q8N122|P62136|O60260|Q13131|Q8NFG4|P46459
16192	vesicle-mediated transport	7.399e-07	34	1769	137	19945	Q14964|P09429|Q5MNZ9|P07947|O95219|Q8NEB9|P15924|Q96KP1|P35579|P51149|Q06187|P35580|P63167|Q96DA2|A8K0Z3|Q96GC9|Q6NUQ1|O60260|Q14457|Q92609|Q9P2Y5|Q96A65|P08709|Q07817|Q9P2M4|Q8IYI6|P42858|Q96FJ2|Q13291|P60520|P00533|P55160|P46459|Q92622	0.00012086	20	1564	128	31060	Q14964|Q5MNZ9|P07947|O95219|Q96A65|Q8NEB9|Q96KP1|O75385|P51149|Q06187|P35580|Q07817|Q96DA2|Q8IYI6|P42858|A8K0Z3|P60520|Q6NUQ1|P46459|Q92622
23051	regulation of signaling	8.139e-07	48	3160	137	19945	P09429|Q9NYJ8|P06239|Q8TDY2|O95219|P10415|Q9C030|P54619|Q9C035|P51149|Q96EE3|P63167|Q96RU8|Q9P0N9|P61981|Q8WU20|P62877|Q13283|Q9Y250|Q9Y371|Q6NUQ1|Q92574|Q8N122|P62136|O60260|Q14694|Q14457|O15392|Q96IW2|P53355|Q16611|Q13625|Q07820|P58004|P08709|P54646|Q07817|Q8N5C8|Q8IYM9|P42858|Q96FJ2|Q13291|A8MW95|Q16543|P00533|Q13131|Q8NFG4|P46459	7.8553e-06	35	3417	128	31060	Q9NYJ8|P06239|Q8TDY2|P10415|O75385|Q9C035|P35579|P51149|P63167|Q96RU8|Q9P0N9|P61981|Q8WU20|Q13283|Q9Y371|Q92574|Q8N122|P62136|O60260|P53355|Q16611|Q13625|Q07820|P08709|P54646|Q07817|Q8N5C8|P42858|Q96FJ2|A8MW95|Q16543|P00533|Q13131|Q8NFG4|P46459
31399	regulation of protein modification process	8.421e-07	33	1690	137	19945	P09429|Q9NYJ8|Q8TDY2|P07947|P10415|Q9C030|P54619|P19474|P78527|Q9C035|Q6ZNE5|Q96RU8|Q9P0N9|P61981|Q8WU20|Q9H1Y0|A8K0Z3|Q92574|Q8N122|O60260|Q16611|Q9P2Y5|P58004|P11234|Q8N5C8|P42858|Q13291|Q16543|P00533|P55160|Q5VTD9|Q13131|Q8NFG4	1.0783e-05	24	1816	128	31060	Q9NYJ8|P06239|Q5MNZ9|Q8TDY2|Q16611|P10415|P54619|P19474|Q9C035|Q96RU8|Q8N5C8|Q9P0N9|P61981|P42858|Q8WU20|Q9H1Y0|Q16543|Q92574|P00533|Q8N122|P55160|O60260|Q13131|Q8NFG4
45786	negative regulation of cell cycle	1.0416e-06	18	543	137	19945	O15392|O95229|P10415|Q13625|P54619|Q13619|Q9UNL4|P78527|P54646|Q07817|O60861|Q9UQE7|P62877|Q92574|P00533|Q8N122|Q13131|Q14683	1.1492e-08	18	622	128	31060	O15392|O95229|P10415|Q13625|P54619|Q13619|P58004|Q9UNL4|P54646|Q07817|O60861|Q9UQE7|Q6NUQ1|Q92574|P00533|Q8N122|Q13131|Q14683
51179	localization	1.2015e-06	67	5406	137	19945	Q14964|P07947|Q9Y4W6|P54619|P15924|Q9NT62|Q96KP1|Q99570|O75385|P35579|P38646|P51149|Q06187|P35580|Q99689|P63167|Q6ZNE5|Q96DA2|P61981|A8K0Z3|Q13283|Q96GC9|Q92574|P46821|Q14457|Q9Y4P1|Q92609|Q96A65|Q07820|O95166|Q96ES7|Q07817|Q8IYI6|P42858|Q13291|P00533|P55160|P46459|P09429|P06239|Q5MNZ9|O95219|P10415|Q8NEB9|Q96EE3|Q9Y371|Q6NUQ1|Q7Z3C6|O60260|O15392|O95229|Q13428|Q16611|Q13625|Q9P2Y5|P58004|P08709|…	3.6608e-05	52	6821	128	31060	Q14964|P07947|P15924|Q9NT62|Q96KP1|O75385|P35579|P38646|P51149|Q06187|P35580|Q99689|P63167|Q96DA2|P61981|A8K0Z3|Q13283|Q92574|P46821|Q9Y4P1|Q96A65|Q07820|O95166|Q96ES7|Q07817|Q8IYI6|P42858|P00533|P55160|P46459|P09429|P06239|Q5MNZ9|O95219|P10415|Q8NEB9|Q96EE3|Q9Y371|Q6NUQ1|Q7Z3C6|O15392|O95229|Q16611|P54646|Q676U5|O76094|Q96FJ2|A8MW95|P60520|Q16543|Q92622|Q6P1M0
1901028	regulation of mitochondrial outer membrane permeabilization involved in apoptotic signaling pathway	1.2015e-06	7	49	137	19945	P63167|P61981|Q16611|Q96FJ2|P10415|Q13625|Q9Y371	5.6298e-07	6	38	128	31060	P63167|P61981|Q16611|Q96FJ2|P10415|Q9Y371
9967	positive regulation of signal transduction	1.2589e-06	30	1457	137	19945	P09429|Q9NYJ8|P06239|Q8TDY2|P10415|Q9C030|Q9C035|Q96EE3|P63167|P61981|Q8WU20|Q9Y371|Q8N122|P62136|O60260|Q14457|Q96IW2|Q16611|Q13625|Q07820|P08709|Q07817|Q8N5C8|Q8IYM9|P42858|Q96FJ2|Q13291|P00533|Q13131|Q8NFG4	7.2796e-05	20	1498	128	31060	Q9NYJ8|P06239|Q16611|P10415|Q13625|P08709|Q9C035|Q07817|P63167|Q8N5C8|P61981|Q8WU20|Q96FJ2|Q9Y371|P00533|Q8N122|P62136|O60260|Q13131|Q8NFG4
43412	macromolecule modification	1.2591e-06	49	3316	137	19945	P51784|P07947|Q9C030|P54619|P15924|Q9NT62|Q99570|O75385|Q9C035|Q06187|Q96RU8|Q70EL3|P62877|P15170|Q14694|Q14457|Q9Y4P1|Q86Y13|Q96ES7|Q8N5C8|Q8IYM9|P00533|Q13131|Q9NYJ8|P06239|P10415|Q8NEB9|Q13619|P19474|Q6UXN9|Q9UNL4|P78527|Q96EE3|Q8WU20|Q9H1Y0|P57078|Q92995|Q16531|P61962|P62136|O60260|Q9Y577|O15392|P53355|P08709|P54646|Q16543|Q5VTD9|O94817	2.4138e-08	39	3192	128	31060	Q9NYJ8|P51784|P06239|Q8TDY2|P07947|P10415|P54619|P15924|Q13619|P19474|Q6UXN9|Q9UNL4|Q9NT62|Q99570|P78527|O75385|Q9C035|Q06187|Q96RU8|Q9H1Y0|P62877|Q92995|Q16531|P61962|P15170|P62136|O60260|Q14694|Q9Y577|O15392|P53355|P08709|Q86Y13|Q96ES7|P54646|Q8N5C8|Q8IYM9|P00533|Q13131
10646	regulation of cell communication	1.335e-06	47	3108	137	19945	P09429|Q9NYJ8|P06239|Q8TDY2|O95219|P10415|Q9C030|P54619|Q9C035|P51149|Q96EE3|P63167|Q96RU8|Q9P0N9|P61981|Q8WU20|P62877|Q13283|Q9Y250|Q9Y371|Q6NUQ1|Q92574|Q8N122|P62136|O60260|Q14694|Q14457|O15392|Q96IW2|P53355|Q16611|Q13625|Q07820|P58004|P08709|P54646|Q07817|Q8N5C8|Q8IYM9|P42858|Q96FJ2|Q13291|A8MW95|Q16543|P00533|Q13131|Q8NFG4	1.7934e-05	34	3395	128	31060	Q9NYJ8|P06239|Q8TDY2|P10415|O75385|Q9C035|P35579|P51149|P63167|Q96RU8|Q9P0N9|P61981|Q8WU20|Q13283|Q9Y371|Q92574|Q8N122|P62136|O60260|P53355|Q16611|Q13625|Q07820|P08709|P54646|Q07817|Q8N5C8|P42858|Q96FJ2|A8MW95|Q16543|P00533|Q13131|Q8NFG4
65008	regulation of biological quality	1.4428e-06	51	3551	137	19945	Q14964|Q8TDY2|P07947|Q9Y4W6|Q9C030|P15924|P35579|P38646|P51149|Q06187|P35580|P63167|Q6ZNE5|P61981|A8K0Z3|Q92574|P46821|Q07820|Q07817|P42858|O14950|P00533|P55160|Q13131|P09429|P06239|O95219|P10415|P19474|Q53GQ0|P78527|Q9H1Y0|Q92995|Q9Y250|Q16531|Q9Y371|Q8N122|P62136|O60260|Q16891|O15392|Q16611|Q13625|Q9P2Y5|P58004|P08709|P54646|Q96FJ2|A8MW95|Q16543|Q8NFG4	6.8129e-05	37	4154	128	31060	Q14964|P06239|Q8TDY2|P07947|P10415|P15924|P19474|Q53GQ0|P78527|O75385|P35579|P51149|Q06187|P35580|P63167|P61981|O60861|Q9H1Y0|A8K0Z3|Q92995|Q9Y371|Q92574|Q8N122|P46821|Q16891|Q16611|Q07820|P08709|P54646|Q07817|P42858|Q96FJ2|O14950|P00533|P55160|Q13131|Q8NFG4
1900740	positive regulation of protein insertion into mitochondrial membrane involved in apoptotic signaling pathway	1.6509e-06	6	31	137	19945	P63167|P61981|Q96FJ2|P10415|Q13625|Q9Y371	1.8094e-06	5	24	128	31060	P63167|P61981|Q96FJ2|P10415|Q9Y371
1900739	regulation of protein insertion into mitochondrial membrane involved in apoptotic signaling pathway	1.6509e-06	6	31	137	19945	P63167|P61981|Q96FJ2|P10415|Q13625|Q9Y371	1.8094e-06	5	24	128	31060	P63167|P61981|Q96FJ2|P10415|Q9Y371
48584	positive regulation of response to stimulus	1.6781e-06	37	2119	137	19945	P09429|Q9NYJ8|P06239|Q8TDY2|P07947|O95219|P10415|Q8NEB9|Q9C030|Q99570|Q9C035|Q06187|Q96EE3|P63167|P61981|Q8WU20|Q92995|Q9Y371|Q8N122|P62136|O60260|Q14457|Q96IW2|Q16611|Q13625|Q07820|P08709|Q07817|Q8N5C8|Q8IYM9|P42858|Q96FJ2|Q13291|P00533|P55160|Q13131|Q8NFG4	0.00011626	25	2285	128	31060	Q9NYJ8|P06239|P07947|P10415|Q8NEB9|Q99570|Q9C035|Q06187|P63167|P61981|Q8WU20|Q9Y371|Q8N122|P62136|O60260|Q16611|Q13625|P08709|Q07817|Q8N5C8|Q96FJ2|P00533|P55160|Q13131|Q8NFG4
46902	regulation of mitochondrial membrane permeability	1.71e-06	8	78	137	19945	Q07817|P63167|P61981|Q16611|Q96FJ2|P10415|Q13625|Q9Y371	2.5247e-08	8	65	128	31060	Q07817|P63167|P61981|Q16611|P42858|Q96FJ2|P10415|Q9Y371
2001233	regulation of apoptotic signaling pathway	1.7473e-06	15	384	137	19945	P06239|P53355|Q8TDY2|Q16611|P10415|Q13625|Q07820|Q07817|P63167|P61981|P42858|Q96FJ2|Q9Y371|P62136|O60260	9.9947e-07	14	498	128	31060	P06239|P53355|Q8TDY2|Q16611|P10415|Q07820|Q07817|P63167|P61981|P42858|Q96FJ2|Q9Y371|P62136|O60260
10647	positive regulation of cell communication	1.9423e-06	31	1578	137	19945	P09429|Q9NYJ8|P06239|Q8TDY2|O95219|P10415|Q9C030|Q9C035|Q96EE3|P63167|P61981|Q8WU20|Q9Y371|Q8N122|P62136|O60260|Q14457|Q96IW2|Q16611|Q13625|Q07820|P08709|Q07817|Q8N5C8|Q8IYM9|P42858|Q96FJ2|Q13291|P00533|Q13131|Q8NFG4	0.00019792	20	1630	128	31060	Q9NYJ8|P06239|Q16611|P10415|Q13625|P08709|Q9C035|Q07817|P63167|Q8N5C8|P61981|Q8WU20|Q96FJ2|Q9Y371|P00533|Q8N122|P62136|O60260|Q13131|Q8NFG4
43550	regulation of lipid kinase activity	1.9463e-06	7	53	137	19945	Q6ZNE5|Q9C0C7|A8K0Z3|Q9Y371|Q99570|Q96F24|Q92622	#N/A	#N/A	#N/A	128	31060	#N/A
50790	regulation of catalytic activity	2.1665e-06	40	2438	137	19945	P09429|Q9NYJ8|P06239|P10415|P54619|O75323|Q99570|Q6ZNE5|Q96RU8|Q9C0C7|Q9P0N9|P61981|Q8WU20|A8K0Z3|Q9Y371|O15553|Q92574|Q8N122|O60260|Q14457|P48681|O15392|P53355|Q16611|Q92609|Q9P2Y5|P58004|P11234|Q96F24|Q9P2M4|Q8N5C8|P42858|Q13291|P60520|Q16543|P00533|P55160|Q13131|Q8NFG4|Q92622	0.00019654	24	2216	128	31060	P09429|P48681|Q9NYJ8|P06239|O15392|Q5MNZ9|Q16611|P10415|P54619|O75323|Q96RU8|Q8N5C8|Q9P0N9|P61981|P42858|Q8WU20|P60520|Q16543|O15553|Q92574|P00533|Q8N122|P55160|Q13131
32801	receptor catabolic process	2.1665e-06	5	17	137	19945	Q14457|Q9P2Y5|Q9Y371|A8MW95|Q99570	#N/A	#N/A	#N/A	128	31060	#N/A
71702	organic substance transport	2.3069e-06	36	2053	137	19945	Q14964|P09429|P07947|O95219|Q9NT62|Q96KP1|Q99570|P35579|P38646|P51149|Q06187|Q96EE3|P63167|Q96DA2|P61981|A8K0Z3|Q6NUQ1|Q92574|Q7Z3C6|O60260|Q9Y4P1|Q92609|Q96A65|Q07820|P58004|O95166|P54646|Q676U5|Q9P2M4|O76094|Q8IYI6|Q96FJ2|P60520|Q16543|P46459|Q6P1M0	6.9348e-05	28	2660	128	31060	Q14964|P07947|O95219|Q9NT62|Q96KP1|P35579|P38646|P51149|Q06187|Q96EE3|Q96DA2|P61981|Q6NUQ1|Q92574|Q7Z3C6|Q9Y4P1|Q96A65|Q07820|O95166|P54646|Q676U5|O76094|Q8IYI6|P42858|P60520|Q16543|P46459|Q6P1M0
46907	intracellular transport	2.3731e-06	28	1334	137	19945	Q5MNZ9|Q8NEB9|P54619|Q9NT62|Q99570|P38646|P51149|Q06187|Q96EE3|P63167|Q6ZNE5|P61981|A8K0Z3|Q92574|P46821|Q9Y4P1|Q92609|Q96A65|P08709|O95166|P54646|Q9P2M4|O76094|P42858|Q96FJ2|A8MW95|Q16543|P46459	0.0151	16	1743	128	31060	Q5MNZ9|Q8NEB9|Q9NT62|O95166|P54646|P38646|P51149|Q06187|O76094|P61981|P42858|A8K0Z3|A8MW95|Q16543|Q92574|P46821
9987	cellular process	2.5105e-06	128	15227	137	19945	Q14964|Q9Y266|Q16625|Q9C030|P54619|P15924|Q96KP1|O75385|O75143|Q9C035|P38646|P63167|Q6ZNE5|O60841|Q96RU8|Q96DA2|Q9C0C7|Q9P0N9|Q70EL3|P62877|Q92574|P46821|Q14694|Q14457|P48681|Q15149|Q92609|O95166|Q9BV81|Q96ES7|Q9BSB4|Q8IYM9|P42858|P00533|P55160|Q13131|Q9GZQ8|P06239|O95219|Q6UXN9|Q9UNL4|Q53GQ0|Q8WU20|P57078|Q16531|P61962|Q7Z3C6|P62136|O60260|O15417|Q16891|Q9Y577|O15392|O95229|P08709|Q9H0R8|P54646|…	2.5424e-10	124	22827	128	31060	Q14964|Q9Y266|Q16625|Q9C030|P54619|P15924|Q96KP1|O75385|O75143|Q9C035|P38646|P63167|Q6ZNE5|O60841|Q96RU8|Q96DA2|Q9C0C7|Q70EL3|P62877|Q92574|P46821|Q14694|Q14457|P48681|Q15149|O95166|Q96ES7|Q9BSB4|Q8IYM9|P42858|O14950|P00533|P55160|Q13131|Q9GZQ8|P06239|O95219|Q6UXN9|Q9UNL4|Q53GQ0|Q8WU20|Q16531|P61962|Q7Z3C6|P62136|O60260|Q16891|Q9Y577|O15392|O95229|Q13428|P08709|Q9H0R8|P54646|Q676U5|Q96F24|Q86YD1|…
90559	regulation of membrane permeability	2.6408e-06	8	83	137	19945	Q07817|P63167|P61981|Q16611|Q96FJ2|P10415|Q13625|Q9Y371	2.6722e-08	8	66	128	31060	Q07817|P63167|P61981|Q16611|P42858|Q96FJ2|P10415|Q9Y371
1903146	regulation of mitophagy	2.7557e-06	7	56	137	19945	Q14457|Q6ZNE5|Q9C0C7|P42858|Q16543|O75143|O60260	#N/A	#N/A	#N/A	128	31060	#N/A
44267	cellular protein metabolic process	2.7912e-06	51	3633	137	19945	P51784|P07947|Q9Y4W6|Q9C030|P54619|P15924|Q9NT62|Q99570|O75385|Q9C035|P51149|Q06187|O60841|Q96RU8|Q70EL3|P62877|P15170|Q14694|Q14457|Q9Y4P1|Q86Y13|Q96ES7|Q8N5C8|Q8IYM9|P00533|Q13131|Q9NYJ8|P06239|P10415|Q8NEB9|Q13619|P19474|Q6UXN9|Q9UNL4|P78527|Q96EE3|Q8WU20|Q9H1Y0|P57078|Q92995|Q16531|P61962|P62136|O60260|Q9Y577|O15392|P53355|P08709|P54646|Q16543|O94817	1.4885e-09	49	4365	128	31060	P51784|Q8TDY2|P07947|Q9Y4W6|P54619|P15924|Q9NT62|Q96KP1|Q99570|O75385|Q9C035|P38646|P51149|Q06187|O60841|Q96RU8|Q70EL3|P62877|P15170|Q14694|Q96A65|Q86Y13|Q96ES7|Q8N5C8|Q8IYM9|Q8IYI6|P00533|Q13131|Q9NYJ8|P06239|Q5MNZ9|P10415|Q13619|P19474|Q6UXN9|Q9UNL4|P78527|Q9H1Y0|Q92995|Q16531|P61962|P62136|O60260|Q9Y577|O15392|P53355|P08709|P54646|O76094
42327	positive regulation of phosphorylation	2.8367e-06	23	943	137	19945	P09429|Q9NYJ8|Q8TDY2|P07947|Q16611|P10415|Q9C030|P54619|Q99570|Q9C035|P54646|P11234|Q6ZNE5|Q8N5C8|Q9C0C7|Q8WU20|Q13291|Q9Y371|P00533|Q8N122|P55160|Q13131|Q8NFG4	0.00035107	15	1027	128	31060	Q9NYJ8|P06239|Q5MNZ9|Q8TDY2|P10415|P54619|Q9C035|P54646|Q8N5C8|Q8WU20|P00533|Q8N122|P55160|Q13131|Q8NFG4
80134	regulation of response to stress	2.9765e-06	28	1351	137	19945	P09429|Q9NYJ8|P06239|Q8TDY2|O95219|Q8NEB9|Q9C030|Q13619|Q99570|P78527|Q9C035|Q06187|Q96EE3|Q92995|O15553|Q6NUQ1|Q92574|Q8N122|O60260|Q16611|Q07820|P58004|P08709|Q07817|Q8N5C8|Q13291|Q16543|P00533	0.0035156	14	1169	128	31060	Q9NYJ8|P06239|Q16611|Q8NEB9|Q07820|P08709|Q99570|Q9C035|Q06187|Q07817|Q8N5C8|Q16543|O15553|P00533
32006	regulation of TOR signaling	3.0903e-06	8	85	137	19945	Q96EE3|Q9P0N9|P58004|Q92574|Q8N122|Q13131|P54646|Q8NFG4	6.2777e-06	6	60	128	31060	Q9P0N9|Q92574|Q8N122|Q13131|P54646|Q8NFG4
910	cytokinesis	3.6874e-06	8	87	137	19945	P35580|Q07817|Q14457|O15392|A8K0Z3|Q8NEB9|P35579|P11234	1.9026e-05	7	120	128	31060	P35580|Q07817|Q14457|O15392|Q8NEB9|P35579|P11234
51247	positive regulation of protein metabolic process	4.2997e-06	30	1552	137	19945	P09429|Q9NYJ8|P06239|Q8TDY2|P07947|P10415|Q9C030|P54619|Q9C035|P35579|P51149|Q6ZNE5|Q96RU8|Q9P0N9|Q8WU20|Q92995|O15553|Q8N122|O60260|Q9Y4P1|P53355|Q16611|P11234|Q8N5C8|Q13291|P00533|P55160|Q13131|Q8NFG4|P46459	0.0001822	20	1617	128	31060	P09429|Q9Y4P1|Q9NYJ8|P06239|Q5MNZ9|Q8TDY2|Q16611|P10415|P54619|Q9C035|Q96RU8|Q8N5C8|Q9P0N9|Q8WU20|O15553|P00533|Q8N122|P55160|Q13131|Q8NFG4
1932	regulation of protein phosphorylation	6.1072e-06	27	1316	137	19945	P09429|Q9NYJ8|Q8TDY2|P07947|P10415|Q9C030|P54619|P78527|Q9C035|Q6ZNE5|Q96RU8|P61981|Q8WU20|Q92574|Q8N122|O60260|Q16611|Q9P2Y5|P58004|P11234|Q8N5C8|Q13291|Q16543|P00533|P55160|Q13131|Q8NFG4	5.2545e-05	20	1460	128	31060	Q9NYJ8|P06239|Q5MNZ9|Q8TDY2|Q16611|P10415|P54619|Q9C035|Q96RU8|Q8N5C8|P61981|Q8WU20|Q16543|Q92574|P00533|Q8N122|P55160|O60260|Q13131|Q8NFG4
44237	cellular metabolic process	6.3188e-06	91	8944	137	19945	Q14964|P51784|Q8TDY2|P07947|Q9Y4W6|Q9C030|P54619|P15924|Q9NT62|Q99570|O75385|O75143|Q9C035|P51149|Q06187|P63167|Q6ZNE5|O60841|Q96RU8|P62310|Q9C0C7|Q70EL3|P62877|Q13283|P15170|Q96GC9|Q14694|Q14457|Q9Y4P1|Q92609|Q86Y13|O95166|Q9BV81|Q96ES7|Q9BSB4|Q8N5C8|Q8IYM9|Q9UQE7|P00533|Q13131|Q9GZQ8|P09429|Q9NYJ8|P06239|Q5MNZ9|P13807|P10415|Q8NEB9|Q13619|P19474|O75323|Q6UXN9|Q9UNL4|Q53GQ0|P78527|Q9NU22|Q96EE3|…	6.0189e-08	86	12557	128	31060	P51784|Q8TDY2|P07947|Q16625|Q9Y4W6|P54619|P15924|Q9NT62|Q96KP1|Q99570|O75385|O75143|Q9C035|P38646|P51149|Q06187|P63167|Q6ZNE5|O60841|Q96RU8|P62310|Q9C0C7|Q70EL3|P62877|P15170|Q96GC9|Q14694|Q14457|Q9Y4P1|Q96A65|Q86Y13|O95166|Q96ES7|Q9BSB4|Q8N5C8|Q8IYM9|Q8IYI6|P42858|Q9UQE7|P00533|Q13131|Q9GZQ8|P09429|Q9NYJ8|P06239|Q5MNZ9|P13807|P10415|Q8NEB9|Q13619|P19474|O75323|Q6UXN9|Q9UNL4|Q53GQ0|P78527|Q9H1Y0|…
32007	negative regulation of TOR signaling	6.9861e-06	6	40	137	19945	Q9P0N9|P58004|Q92574|Q13131|P54646|Q8NFG4	6.811e-06	5	32	128	31060	Q9P0N9|Q92574|Q13131|P54646|Q8NFG4
50789	regulation of biological process	7.287e-06	106	11309	137	19945	Q14964|Q9C030|P54619|P15924|Q96KP1|O75385|O75143|Q9C035|P38646|P63167|Q6ZNE5|O60841|Q96RU8|Q96DA2|Q9C0C7|Q9P0N9|P62877|Q92574|P46821|Q14694|Q14457|P48681|Q92609|O95166|Q96ES7|Q8IYM9|P42858|O14950|P00533|P55160|Q13131|P06239|O95219|Q9UNL4|Q53GQ0|Q8WU20|P57078|Q16531|P62136|O60260|O15417|Q9Y577|O15392|O95229|P08709|P54646|Q96F24|Q86YD1|Q9P2M4|Q96FJ2|P60520|Q16543|Q8NFG4|Q8TDY2|P07947|Q9Y4W6|Q9NT62|…	3.132e-07	95	15235	128	31060	Q14964|Q8TDY2|P07947|Q9Y4W6|P54619|P15924|Q9NT62|Q99570|O75385|Q9C035|P35579|P38646|P51149|Q06187|P35580|Q99689|P63167|Q6ZNE5|O60841|Q96RU8|Q96DA2|Q9C0C7|Q9P0N9|P61981|A8K0Z3|P62877|Q13283|O15553|Q96GC9|Q92574|P46821|Q14694|Q14457|P48681|Q9Y4P1|Q07820|O95166|Q96ES7|Q07817|Q8N5C8|Q8IYM9|P42858|Q9UQE7|Q13291|O14950|P00533|P55160|Q13131|P46459|P09429|Q9NYJ8|P06239|Q5MNZ9|P10415|Q8NEB9|Q13619|P19474|…
60341	regulation of cellular localization	8.6716e-06	21	855	137	19945	Q14457|O15392|Q16611|O95219|P10415|Q13625|P58004|O75143|P11234|Q07817|P63167|P61981|P42858|Q96FJ2|Q9H1Y0|Q9Y371|Q6NUQ1|P00533|P46821|O60260|Q8NFG4	0.0002948	12	656	128	31060	Q07817|P63167|P61981|Q16611|P42858|Q96FJ2|P10415|Q9Y371|P00533|P46821|Q8NFG4|P11234
44093	positive regulation of molecular function	9.6009e-06	33	1897	137	19945	P09429|Q9NYJ8|P06239|P10415|Q9C030|P54619|P19474|Q99570|Q9C035|Q06187|Q6ZNE5|Q9C0C7|Q9P0N9|Q8WU20|P57078|Q9Y371|O15553|Q92574|Q8N122|O60260|P53355|Q16611|Q92609|P11234|Q9P2M4|Q8N5C8|Q8IYM9|P42858|P60520|P00533|P55160|Q13131|Q8NFG4	7.3029e-05	20	1500	128	31060	P09429|Q9NYJ8|P06239|Q5MNZ9|Q16611|P10415|P54619|Q9C035|Q06187|Q8N5C8|Q9P0N9|Q8WU20|P57078|P60520|O15553|Q92574|P00533|Q8N122|P55160|Q13131
35556	intracellular signal transduction	1.1535e-05	30	1632	137	19945	Q14964|Q9NYJ8|P06239|P10415|Q8NEB9|Q13619|Q9UNL4|P78527|P51149|Q06187|Q96RU8|Q96DA2|Q8WU20|P62877|Q13283|Q8N122|Q14694|P53355|Q16611|Q13625|Q07820|P58004|P54646|P11234|Q07817|Q8N5C8|P00533|Q13131|Q8NFG4|Q14683	3.7837e-07	32	2523	128	31060	Q14964|Q9NYJ8|P06239|Q8TDY2|P10415|Q8NEB9|Q13619|Q9UNL4|P78527|O75385|P51149|Q06187|P63167|Q96RU8|Q96DA2|P61981|Q8WU20|Q13283|Q8N122|Q14694|P53355|O95229|Q16611|Q13625|Q07820|P11234|Q07817|Q8N5C8|Q96FJ2|P00533|Q8NFG4|Q14683
9893	positive regulation of metabolic process	1.1855e-05	45	3146	137	19945	P09429|Q9NYJ8|P06239|Q8TDY2|P07947|P10415|Q9C030|P54619|P19474|Q99570|P78527|O75143|Q9C035|P35579|P51149|Q6ZNE5|Q96RU8|Q9C0C7|Q9P0N9|Q8WU20|Q92995|Q9Y371|O15553|Q92574|Q8N122|O60260|Q14457|Q9Y4P1|P53355|Q16611|Q92609|Q9P2Y5|P58004|P54646|P11234|Q8N5C8|Q8IYM9|P42858|Q13291|Q16543|P00533|P55160|Q13131|Q8NFG4|P46459	0.0053676	27	3391	128	31060	P09429|Q9NYJ8|P06239|Q5MNZ9|Q8TDY2|P10415|P54619|P78527|O75385|Q9C035|Q6ZNE5|Q96RU8|Q9P0N9|Q8WU20|O15553|Q8N122|Q14457|Q9Y4P1|Q16611|Q9P2Y5|P54646|Q8N5C8|P00533|P55160|Q13131|Q8NFG4|P46459
43551	regulation of phosphatidylinositol 3-kinase activity	1.1855e-05	6	44	137	19945	Q6ZNE5|Q9C0C7|A8K0Z3|Q9Y371|Q99570|Q92622	#N/A	#N/A	#N/A	128	31060	#N/A
60627	regulation of vesicle-mediated transport	1.1878e-05	15	453	137	19945	O95219|Q92609|Q9P2Y5|Q9NT62|P11234|P51149|Q9P2M4|Q13291|Q9H1Y0|Q6NUQ1|P55160|O60260|Q13131|P46459|Q92622	#N/A	#N/A	#N/A	128	31060	#N/A
51049	regulation of transport	1.2705e-05	32	1828	137	19945	P09429|O95219|P10415|Q8NEB9|Q9C030|Q9NT62|O75143|P51149|Q96EE3|P63167|P61981|Q9H1Y0|Q9Y371|Q6NUQ1|P46821|O60260|O15392|P53355|Q16611|Q13625|Q92609|Q9P2Y5|P11234|Q9P2M4|P42858|Q96FJ2|Q13291|P00533|P55160|Q13131|P46459|Q92622	0.0019002	18	1660	128	31060	P09429|P53355|Q16611|P10415|Q8NEB9|P11234|Q96EE3|P63167|P61981|P42858|Q96FJ2|Q9H1Y0|Q9Y371|P00533|P46821|P55160|Q13131|Q92622
6839	mitochondrial transport	1.374e-05	11	233	137	19945	Q07817|P63167|P61981|Q16611|Q96FJ2|P10415|Q13625|Q9Y4W6|Q9Y371|O60260|P54646	1.3438e-06	10	220	128	31060	Q07817|P63167|P61981|Q16611|P42858|Q96FJ2|P10415|Q9Y371|P54646|P38646
1905477	positive regulation of protein localization to membrane	1.4862e-05	8	106	137	19945	P63167|P61981|Q96FJ2|P10415|Q13625|Q9Y371|P00533|O60260	0.00034382	5	81	128	31060	P63167|P61981|Q96FJ2|P10415|Q9Y371
44763	single-organism cellular process	1.5418e-05	97	10015	137	19945	Q14964|Q9Y266|Q16625|P54619|P15924|Q96KP1|O75385|P38646|P63167|Q6ZNE5|Q96RU8|Q96DA2|Q9C0C7|P62877|Q92574|P46821|Q14457|P48681|Q15149|O95166|P42858|P00533|P55160|Q13131|Q9GZQ8|P06239|Q9UNL4|Q53GQ0|Q8WU20|Q16531|Q7Z3C6|P62136|O60260|O15417|Q16891|O15392|O95229|Q9H0R8|P54646|Q96FJ2|P60520|Q8NFG4|O94817|Q8TDY2|P07947|Q9Y4W6|Q9NT62|Q99570|P35579|P51149|Q06187|P35580|Q99689|P61981|A8K0Z3|P15170|Q96GC9|…	8.212e-06	84	13423	128	31060	Q14964|Q8TDY2|P07947|Q9Y266|Q16625|Q9Y4W6|P54619|P15924|Q9NT62|Q96KP1|Q99570|O75385|P35579|P51149|Q06187|P35580|Q99689|P63167|Q96RU8|Q96DA2|Q9C0C7|P61981|A8K0Z3|P15170|Q96GC9|Q92574|P46821|Q14457|P48681|Q15149|Q96A65|Q07820|O95166|Q07817|Q8N5C8|Q8IYI6|P42858|Q9UQE7|P60660|Q13291|O14950|P00533|P55160|Q13131|P46459|P09429|Q9NYJ8|P06239|Q5MNZ9|P13807|Q96KA5|P10415|Q8NEB9|Q13619|P19474|O75323|Q9UNL4|…
1905475	regulation of protein localization to membrane	1.6056e-05	9	146	137	19945	Q07817|P63167|P61981|Q96FJ2|P10415|Q13625|Q9Y371|P00533|O60260	0.00010432	6	106	128	31060	Q07817|P63167|P61981|Q96FJ2|P10415|Q9Y371
32880	regulation of protein localization	1.8462e-05	22	979	137	19945	P09429|Q9Y577|O15392|P10415|Q13625|Q8NEB9|Q9C030|P58004|O75143|Q9C035|P11234|Q07817|P63167|Q8IYM9|P61981|Q96FJ2|Q13291|Q9H1Y0|Q9Y371|P00533|O60260|Q8NFG4	0.0039098	12	910	128	31060	Q07817|P63167|P61981|P42858|Q96FJ2|P10415|Q9H1Y0|Q8NEB9|Q9Y371|P00533|Q8NFG4|P11234
43065	positive regulation of apoptotic process	1.8699e-05	17	605	137	19945	P09429|P06239|P53355|Q16611|P10415|Q13625|Q07820|Q9UNL4|P78527|Q07817|P63167|P61981|Q96FJ2|Q9Y371|P62136|O60260|Q8NFG4	5.4995e-05	14	741	128	31060	P09429|P06239|P53355|Q16611|P10415|Q9UNL4|P78527|Q07817|P63167|P61981|Q96FJ2|Q9Y371|P62136|Q8NFG4
10562	positive regulation of phosphorus metabolic process	1.9387e-05	23	1064	137	19945	P09429|Q9NYJ8|Q8TDY2|P07947|Q16611|P10415|Q9C030|P54619|Q99570|Q9C035|P54646|P11234|Q6ZNE5|Q8N5C8|Q9C0C7|Q8WU20|Q13291|Q9Y371|P00533|Q8N122|P55160|Q13131|Q8NFG4	0.0011666	15	1159	128	31060	Q9NYJ8|P06239|Q5MNZ9|Q8TDY2|P10415|P54619|Q9C035|P54646|Q8N5C8|Q8WU20|P00533|Q8N122|P55160|Q13131|Q8NFG4
45937	positive regulation of phosphate metabolic process	1.9387e-05	23	1064	137	19945	P09429|Q9NYJ8|Q8TDY2|P07947|Q16611|P10415|Q9C030|P54619|Q99570|Q9C035|P54646|P11234|Q6ZNE5|Q8N5C8|Q9C0C7|Q8WU20|Q13291|Q9Y371|P00533|Q8N122|P55160|Q13131|Q8NFG4	0.0011666	15	1159	128	31060	Q9NYJ8|P06239|Q5MNZ9|Q8TDY2|P10415|P54619|Q9C035|P54646|Q8N5C8|Q8WU20|P00533|Q8N122|P55160|Q13131|Q8NFG4
6915	apoptotic process	2.0921e-05	21	908	137	19945	P09429|Q14457|O15392|P53355|Q96KA5|Q16611|P10415|Q13625|Q07820|Q13619|Q9UNL4|Q9NT62|O95166|P78527|P11234|Q06187|Q07817|P63167|P42858|Q9H1Y0|Q9Y371	3.093e-09	25	1200	128	31060	P09429|Q96KA5|P10415|Q16625|P15924|Q13619|Q9UNL4|Q9NT62|P78527|Q06187|P63167|P61981|Q9H1Y0|Q9Y371|Q15149|O15392|P53355|Q16611|Q13625|Q07820|O95166|P11234|Q07817|P42858|Q96FJ2
43068	positive regulation of programmed cell death	2.0987e-05	17	611	137	19945	P09429|P06239|P53355|Q16611|P10415|Q13625|Q07820|Q9UNL4|P78527|Q07817|P63167|P61981|Q96FJ2|Q9Y371|P62136|O60260|Q8NFG4	5.8915e-05	14	746	128	31060	P09429|P06239|P53355|Q16611|P10415|Q9UNL4|P78527|Q07817|P63167|P61981|Q96FJ2|Q9Y371|P62136|Q8NFG4
16197	endosomal transport	2.1213e-05	11	245	137	19945	Q14457|Q9P2M4|Q6ZNE5|Q5MNZ9|O95219|Q92609|A8K0Z3|Q8NEB9|A8MW95|Q99570|P51149	0.00020445	7	185	128	31060	Q5MNZ9|P42858|O95219|A8K0Z3|Q8NEB9|A8MW95|P51149
10564	regulation of cell cycle process	2.2723e-05	17	615	137	19945	Q14457|O15392|P10415|Q9P2Y5|Q8NEB9|Q13619|Q99570|P78527|Q9UQE7|P62877|Q16531|Q9Y371|Q6NUQ1|P00533|Q8N122|Q8NFG4|Q14683	0.014154	8	549	128	31060	O15392|Q9UQE7|P10415|Q13619|Q16531|P00533|Q8NFG4|Q14683
1902533	positive regulation of intracellular signal transduction	2.4951e-05	21	920	137	19945	P09429|Q14457|Q9NYJ8|P06239|Q8TDY2|P10415|Q07820|P08709|Q9C035|Q07817|Q96EE3|Q8N5C8|Q8IYM9|P42858|Q8WU20|Q13291|P00533|Q8N122|O60260|Q13131|Q8NFG4	0.0023003	13	978	128	31060	Q9NYJ8|P06239|P10415|P08709|Q9C035|Q07817|Q8N5C8|Q8WU20|P00533|Q8N122|O60260|Q13131|Q8NFG4
50794	regulation of cellular process	3.1605e-05	101	10783	137	19945	Q14964|Q9C030|P54619|P15924|O75385|O75143|Q9C035|P38646|P63167|Q6ZNE5|O60841|Q96RU8|Q96DA2|Q9C0C7|Q9P0N9|P62877|Q92574|P46821|Q14694|Q14457|P48681|Q92609|O95166|Q96ES7|Q8IYM9|P42858|O14950|P00533|P55160|Q13131|P06239|O95219|Q9UNL4|Q8WU20|P57078|Q16531|P62136|O60260|O15417|O15392|O95229|P08709|P54646|Q96F24|Q86YD1|Q9P2M4|Q96FJ2|P60520|Q16543|Q8NFG4|Q8TDY2|P07947|Q9NT62|Q99570|P35579|P51149|Q06187|…	9.3369e-07	91	14505	128	31060	Q14964|Q8TDY2|P07947|P54619|Q9NT62|Q99570|O75385|Q9C035|P35579|P38646|P51149|Q06187|P35580|Q99689|P63167|Q6ZNE5|O60841|Q96RU8|Q96DA2|Q9C0C7|Q9P0N9|P61981|A8K0Z3|P62877|Q13283|O15553|Q96GC9|Q92574|P46821|Q14694|Q14457|P48681|Q9Y4P1|Q07820|O95166|Q96ES7|Q07817|Q8N5C8|Q8IYM9|P42858|Q9UQE7|Q13291|O14950|P00533|P55160|Q13131|P46459|P09429|Q9NYJ8|P06239|Q5MNZ9|P10415|Q8NEB9|Q13619|P19474|Q9UNL4|P78527|…
44802	single-organism membrane organization	3.2239e-05	17	633	137	19945	Q14964|Q16611|P10415|Q13625|Q9P2Y5|Q9Y4W6|P51149|P35580|Q07817|Q96EE3|P63167|P61981|Q96FJ2|Q9Y371|P00533|Q16891|P46459	3.7837e-07	15	537	128	31060	Q14964|Q16611|P10415|Q9Y4W6|P51149|P35580|Q07817|Q96EE3|P63167|P61981|P42858|Q96FJ2|Q9Y371|P00533|P46459
31325	positive regulation of cellular metabolic process	3.3445e-05	42	2950	137	19945	P09429|Q9NYJ8|P06239|Q8TDY2|P07947|P10415|Q9C030|P54619|P19474|Q99570|P78527|O75143|Q9C035|P35579|Q6ZNE5|Q96RU8|Q9C0C7|Q9P0N9|Q8WU20|Q9Y371|O15553|Q92574|Q8N122|O60260|Q14457|P53355|Q16611|Q92609|Q9P2Y5|P58004|P54646|P11234|Q8N5C8|Q8IYM9|P42858|Q13291|Q16543|P00533|P55160|Q13131|Q8NFG4|P46459	0.0027229	27	3216	128	31060	P09429|Q9NYJ8|P06239|Q5MNZ9|Q8TDY2|P10415|P54619|P78527|O75385|Q9C035|Q6ZNE5|Q96RU8|Q9P0N9|Q8WU20|O15553|Q8N122|Q14457|Q9Y4P1|Q16611|Q9P2Y5|P54646|Q8N5C8|P00533|P55160|Q13131|Q8NFG4|P46459
65007	biological regulation	3.4906e-05	108	11944	137	19945	Q14964|Q9C030|P54619|P15924|Q96KP1|O75385|O75143|Q9C035|P38646|P63167|Q6ZNE5|O60841|Q96RU8|Q96DA2|Q9C0C7|Q9P0N9|P62877|Q92574|P46821|Q14694|Q14457|P48681|Q92609|O95166|Q96ES7|Q8IYM9|P42858|O14950|P00533|P55160|Q13131|P06239|O95219|Q9UNL4|Q53GQ0|Q8WU20|P57078|Q16531|P62136|O60260|O15417|Q16891|Q9Y577|O15392|O95229|P08709|P54646|Q96F24|Q86YD1|Q9P2M4|Q96FJ2|P60520|Q16543|Q8NFG4|Q8TDY2|P07947|Q9Y4W6|…	1.4083e-06	97	16192	128	31060	Q14964|P54619|P15924|O75385|Q9C035|P38646|P63167|Q6ZNE5|O60841|Q96RU8|Q96DA2|Q9C0C7|Q9P0N9|P62877|Q92574|P46821|Q14694|Q14457|P48681|O95166|Q96ES7|Q8IYM9|P42858|O14950|P00533|P55160|Q13131|P06239|Q9UNL4|Q53GQ0|Q8WU20|P57078|Q16531|P62136|O60260|Q16891|O15392|O95229|P08709|P54646|Q96F24|Q86YD1|Q9P2M4|Q96FJ2|P60520|Q16543|Q8NFG4|O94817|Q8TDY2|P07947|Q9Y4W6|Q9NT62|Q99570|P35579|P51149|Q06187|P35580|…
12501	programmed cell death	3.9539e-05	22	1031	137	19945	P09429|Q14457|O15392|P53355|Q96KA5|Q16611|P10415|Q13625|P15924|Q07820|Q13619|Q9UNL4|Q9NT62|O95166|P78527|P11234|Q06187|Q07817|P63167|P42858|Q9H1Y0|Q9Y371	5.2736e-09	25	1240	128	31060	P09429|Q96KA5|P10415|Q16625|P15924|Q13619|Q9UNL4|Q9NT62|P78527|Q06187|P63167|P61981|Q9H1Y0|Q9Y371|Q15149|O15392|P53355|Q16611|Q13625|Q07820|O95166|P11234|Q07817|P42858|Q96FJ2
1902531	regulation of intracellular signal transduction	4.1432e-05	30	1749	137	19945	P09429|Q9NYJ8|P06239|Q8TDY2|P10415|P54619|Q9C035|Q96EE3|Q96RU8|Q9P0N9|Q8WU20|Q6NUQ1|Q92574|Q8N122|O60260|Q14694|Q14457|Q13625|Q07820|P58004|P08709|P54646|Q07817|Q8N5C8|Q8IYM9|P42858|Q13291|P00533|Q13131|Q8NFG4	0.0029028	18	1734	128	31060	Q9NYJ8|P06239|P10415|Q07820|P08709|Q9C035|P54646|Q07817|Q96RU8|Q8N5C8|Q9P0N9|Q8WU20|Q92574|P00533|Q8N122|O60260|Q13131|Q8NFG4
10942	positive regulation of cell death	4.6743e-05	17	652	137	19945	P09429|P06239|P53355|Q16611|P10415|Q13625|Q07820|Q9UNL4|P78527|Q07817|P63167|P61981|Q96FJ2|Q9Y371|P62136|O60260|Q8NFG4	7.3029e-05	14	764	128	31060	P09429|P06239|P53355|Q16611|P10415|Q9UNL4|P78527|Q07817|P63167|P61981|Q96FJ2|Q9Y371|P62136|Q8NFG4
44090	positive regulation of vacuole organization	5.1533e-05	4	15	137	19945	Q14457|Q9P2Y5|Q9Y371|P11234	#N/A	#N/A	#N/A	128	31060	#N/A
30097	hemopoiesis	5.3437e-05	15	518	137	19945	P09429|P06239|Q16611|P10415|Q13619|P78527|P35579|P38646|Q06187|Q13291|Q9H1Y0|Q92574|P55160|Q5VTD9|Q8NFG4	#N/A	#N/A	#N/A	128	31060	#N/A
9892	negative regulation of metabolic process	5.8572e-05	39	2695	137	19945	P09429|Q9NYJ8|P10415|Q9C030|P19474|Q9UNL4|P78527|Q99689|Q96EE3|P63167|Q6ZNE5|Q96RU8|P61981|Q9H1Y0|A8K0Z3|Q9Y250|Q92574|Q8N122|O60260|O15417|Q14457|O15392|P53355|Q16611|Q07820|P58004|Q07817|Q9P2M4|Q8N5C8|Q8IYM9|Q9UQE7|P60520|P00533|P55160|Q5VTD9|Q13131|Q8NFG4|Q14683|Q92622	0.0011176	25	2673	128	31060	P09429|P10415|P19474|Q9UNL4|P63167|Q96RU8|P61981|Q9H1Y0|Q9Y250|Q92574|O60260|O15392|P53355|Q16611|Q07817|Q9P2M4|Q9UQE7|P60520|P00533|P55160|Q5VTD9|Q13131|Q8NFG4|Q14683|Q92622
1903747	regulation of establishment of protein localization to mitochondrion	6.2828e-05	8	131	137	19945	P63167|P61981|Q96FJ2|P10415|Q13625|Q9Y371|O75143|O60260	1.8094e-06	5	24	128	31060	P63167|P61981|Q96FJ2|P10415|Q9Y371
8219	cell death	6.4665e-05	22	1066	137	19945	P09429|Q14457|O15392|P53355|Q96KA5|Q16611|P10415|Q13625|P15924|Q07820|Q13619|Q9UNL4|Q9NT62|O95166|P78527|P11234|Q06187|Q07817|P63167|P42858|Q9H1Y0|Q9Y371	4.2916e-09	27	1438	128	31060	P09429|Q96KA5|P10415|Q16625|Q9Y4W6|P15924|Q13619|Q9UNL4|Q9NT62|P78527|Q06187|P63167|P61981|Q9H1Y0|Q9Y371|O60260|Q15149|O15392|P53355|Q16611|Q13625|Q07820|O95166|P11234|Q07817|P42858|Q96FJ2
70647	protein modification by small protein conjugation or removal	7.897e-05	21	996	137	19945	Q14457|Q9Y577|P51784|O15392|P10415|Q9C030|Q13619|P19474|Q9NT62|Q86Y13|P78527|Q9C035|Q96EE3|Q8IYM9|Q70EL3|P62877|Q92995|Q16531|P61962|O60260|Q14694	9.6653e-06	15	721	128	31060	Q9Y577|P51784|P10415|Q13619|P19474|Q9NT62|Q86Y13|Q9C035|Q8IYM9|P62877|Q92995|Q16531|P61962|O60260|Q14694
31324	negative regulation of cellular metabolic process	7.9023e-05	37	2519	137	19945	P09429|Q9NYJ8|P10415|Q9C030|P19474|Q9UNL4|P78527|Q99689|P63167|Q6ZNE5|Q96RU8|P61981|Q9H1Y0|A8K0Z3|Q9Y250|Q92574|Q8N122|O60260|O15417|Q14457|O15392|P53355|Q16611|Q07820|P58004|Q07817|Q9P2M4|Q8N5C8|Q8IYM9|Q9UQE7|P60520|P55160|Q5VTD9|Q13131|Q8NFG4|Q14683|Q92622	0.0011244	24	2510	128	31060	P09429|O15392|P53355|Q16611|P10415|P19474|Q9UNL4|Q07817|P63167|Q9P2M4|Q96RU8|P61981|Q9UQE7|Q9H1Y0|Q9Y250|P60520|Q92574|P55160|Q5VTD9|O60260|Q13131|Q8NFG4|Q14683|Q92622
32844	regulation of homeostatic process	7.9023e-05	14	469	137	19945	P06239|O15392|Q16611|P10415|Q9C030|P54646|P38646|P42858|Q9H1Y0|P00533|P55160|O60260|Q13131|Q8NFG4	0.014154	7	428	128	31060	P06239|Q16611|P10415|P55160|Q13131|P54646|Q8NFG4
6468	protein phosphorylation	8.1324e-05	21	999	137	19945	Q9NYJ8|P06239|O15392|P53355|P07947|P10415|Q8NEB9|P54619|Q99570|P78527|O75385|P54646|Q06187|Q96RU8|Q8N5C8|Q8WU20|P57078|P62877|Q16543|P00533|Q13131	9.6747e-06	17	934	128	31060	Q9NYJ8|P06239|O15392|P53355|Q8TDY2|P07947|P10415|P54619|Q99570|P78527|O75385|P54646|Q06187|Q96RU8|Q8N5C8|P00533|Q13131
32465	regulation of cytokinesis	8.1949e-05	6	63	137	19945	Q14457|Q9P2Y5|Q8NEB9|Q9Y371|Q99570|Q8NFG4	#N/A	#N/A	#N/A	128	31060	#N/A
34613	cellular protein localization	8.708e-05	25	1352	137	19945	Q8NEB9|Q9NT62|Q99570|P38646|P51149|Q96EE3|P63167|P61981|A8K0Z3|Q9Y371|Q92574|Q7Z3C6|O60260|Q9Y4P1|Q92609|Q96A65|O95166|Q96ES7|Q9P2M4|O76094|Q8IYI6|Q96FJ2|Q16543|P00533|P46459	#N/A	#N/A	#N/A	128	31060	#N/A
43066	negative regulation of apoptotic process	8.7642e-05	19	842	137	19945	Q14457|P48681|O15392|P53355|Q8TDY2|P10415|Q07820|P78527|P54646|P38646|Q07817|Q9C0C7|P42858|Q9H1Y0|Q16531|P00533|P55160|O60260|Q13131	0.00010646	17	1153	128	31060	Q14457|P48681|O15392|P53355|Q8TDY2|P10415|Q07820|P54646|P38646|Q07817|Q9C0C7|P42858|Q9H1Y0|P00533|P55160|O60260|Q13131
60548	negative regulation of cell death	9.0521e-05	20	925	137	19945	Q14457|P48681|O15392|P53355|Q8TDY2|P10415|Q07820|P78527|P54646|P38646|Q07817|Q9C0C7|P42858|Q9H1Y0|Q16531|Q92574|P00533|P55160|O60260|Q13131	0.00019047	17	1217	128	31060	Q14457|P48681|O15392|P53355|Q8TDY2|P10415|Q07820|P54646|P38646|Q07817|Q9C0C7|P42858|Q9H1Y0|P00533|P55160|O60260|Q13131
51301	cell division	9.2332e-05	14	477	137	19945	Q14457|O15392|O95229|Q9Y266|Q8NEB9|P35579|P11234|P35580|Q07817|Q96EE3|Q9UQE7|A8K0Z3|P62136|Q14683	0.00046949	8	294	128	31060	P35580|Q07817|Q14457|O15392|Q8NEB9|P62136|P35579|P11234
70727	cellular macromolecule localization	9.6622e-05	25	1362	137	19945	Q8NEB9|Q9NT62|Q99570|P38646|P51149|Q96EE3|P63167|P61981|A8K0Z3|Q9Y371|Q92574|Q7Z3C6|O60260|Q9Y4P1|Q92609|Q96A65|O95166|Q96ES7|Q9P2M4|O76094|Q8IYI6|Q96FJ2|Q16543|P00533|P46459	#N/A	#N/A	#N/A	128	31060	#N/A
32270	positive regulation of cellular protein metabolic process	0.00010185	26	1458	137	19945	P09429|Q9NYJ8|P06239|Q8TDY2|P07947|P10415|Q9C030|P54619|Q9C035|P35579|Q6ZNE5|Q96RU8|Q9P0N9|Q8WU20|O15553|Q8N122|O60260|P53355|Q16611|P11234|Q8N5C8|Q13291|P00533|P55160|Q13131|Q8NFG4	0.00020445	19	1495	128	31060	P09429|Q9NYJ8|P06239|Q5MNZ9|Q8TDY2|Q16611|P10415|P54619|Q9C035|Q96RU8|Q8N5C8|Q9P0N9|Q8WU20|O15553|P00533|Q8N122|P55160|Q13131|Q8NFG4
43069	negative regulation of programmed cell death	0.00010252	19	853	137	19945	Q14457|P48681|O15392|P53355|Q8TDY2|P10415|Q07820|P78527|P54646|P38646|Q07817|Q9C0C7|P42858|Q9H1Y0|Q16531|P00533|P55160|O60260|Q13131	0.00011482	17	1161	128	31060	Q14457|P48681|O15392|P53355|Q8TDY2|P10415|Q07820|P54646|P38646|Q07817|Q9C0C7|P42858|Q9H1Y0|P00533|P55160|O60260|Q13131
1903725	regulation of phospholipid metabolic process	0.00010295	6	66	137	19945	Q6ZNE5|Q9C0C7|A8K0Z3|Q9Y371|Q99570|Q92622	#N/A	#N/A	#N/A	128	31060	#N/A
80090	regulation of primary metabolic process	0.00011138	66	6011	137	19945	Q8TDY2|P07947|Q9C030|P54619|Q99570|Q9C035|P35579|P51149|Q06187|P63167|Q6ZNE5|O60841|Q96RU8|Q9C0C7|Q9P0N9|P61981|A8K0Z3|P62877|O15553|Q92574|Q9Y4P1|Q9BW61|Q96ES7|Q8N5C8|Q8IYM9|P42858|Q9UQE7|Q13291|P00533|P55160|Q13131|P46459|P09429|Q9NYJ8|P06239|P10415|Q13619|P19474|Q9UNL4|P78527|O60861|Q8WU20|Q9H1Y0|P57078|Q92995|Q9Y250|Q9Y371|Q8N122|P62136|O60260|O15417|O15392|P53355|Q16611|Q9P2Y5|P58004|P54646|…	0.0015323	50	7499	128	31060	Q8TDY2|P54619|Q9C035|Q06187|P63167|O60841|Q96RU8|Q9P0N9|P61981|P62877|O15553|Q92574|Q9Y4P1|Q96ES7|Q8N5C8|Q8IYM9|P42858|Q9UQE7|P00533|P55160|Q13131|P09429|Q9NYJ8|P06239|Q5MNZ9|P10415|Q13619|P19474|Q9UNL4|P78527|O60861|Q8WU20|Q9H1Y0|P57078|Q92995|Q9Y250|Q8N122|P62136|O60260|O15392|P53355|Q16611|P54646|Q96F24|Q86YD1|P60520|Q16543|Q5VTD9|Q8NFG4|Q14683
19538	protein metabolic process	0.00011407	53	4385	137	19945	P51784|P07947|Q9Y4W6|Q9C030|P54619|P15924|Q9NT62|Q99570|O75385|Q9C035|P35579|P51149|Q06187|O60841|Q96RU8|Q70EL3|P62877|P15170|Q14694|Q14457|Q9Y4P1|Q86Y13|Q96ES7|Q8N5C8|Q8IYM9|P00533|Q13131|Q9NYJ8|P06239|P10415|Q8NEB9|Q13619|P19474|Q6UXN9|Q9UNL4|P78527|Q96EE3|Q8WU20|Q9H1Y0|P57078|Q92995|Q16531|P61962|P62136|O60260|Q9Y577|O15392|P53355|Q16611|P08709|P54646|Q16543|O94817	4.0495e-07	53	6004	128	31060	P51784|Q8TDY2|P07947|Q9Y4W6|P54619|P15924|Q9NT62|Q96KP1|Q99570|O75385|Q9C035|P35579|P38646|P51149|Q06187|O60841|Q96RU8|Q70EL3|P62877|P15170|Q14694|Q9Y4P1|Q96A65|Q86Y13|Q96ES7|Q8N5C8|Q8IYM9|Q8IYI6|P00533|Q13131|Q9NYJ8|P06239|Q5MNZ9|P10415|Q8NEB9|Q13619|P19474|Q6UXN9|Q9UNL4|P78527|Q9H1Y0|Q92995|Q16531|P61962|P62136|O60260|Q9Y577|O15392|P53355|Q16611|P08709|P54646|O76094
48534	hematopoietic or lymphoid organ development	0.00013521	15	565	137	19945	P09429|P06239|Q16611|P10415|Q13619|P78527|P35579|P38646|Q06187|Q13291|Q9H1Y0|Q92574|P55160|Q5VTD9|Q8NFG4	#N/A	#N/A	#N/A	128	31060	#N/A
50896	response to stimulus	0.00014387	80	7955	137	19945	Q14964|Q8TDY2|P07947|Q16625|Q9Y4W6|Q9C030|P54619|P15924|Q99570|O75385|O75143|Q9C035|P35579|P51149|Q06187|P35580|Q99689|P63167|Q6ZNE5|Q96RU8|Q96DA2|Q9C0C7|Q9P0N9|P61981|P62877|Q13283|O15553|Q92574|Q14694|Q14457|Q96IW2|Q92609|Q07820|Q86Y13|O95166|Q07817|Q8N5C8|Q8IYM9|P42858|Q9UQE7|Q13291|P00533|P55160|Q13131|P09429|Q9NYJ8|P06239|Q5MNZ9|P10415|Q8NEB9|Q13619|P19474|Q9UNL4|P78527|Q96EE3|Q8WU20|Q9H1Y0|…	1.5166e-05	72	10804	128	31060	Q14964|Q8TDY2|P07947|Q9Y4W6|P54619|P15924|Q99570|O75385|Q9C035|P35579|P51149|Q06187|P35580|Q99689|P63167|Q96RU8|Q96DA2|Q9P0N9|P61981|P62877|Q13283|O15553|Q92574|Q14694|Q14457|Q07820|O95166|Q07817|Q8N5C8|Q8IYM9|P42858|Q9UQE7|P60660|Q13291|O14950|P00533|P55160|Q13131|P09429|Q9NYJ8|P06239|Q5MNZ9|P10415|Q8NEB9|Q13619|P19474|Q9UNL4|P78527|Q96EE3|Q8WU20|Q9H1Y0|Q9Y250|Q16531|Q6NUQ1|Q7Z3C6|Q8N122|P62136|…
7154	cell communication	0.00017299	61	5442	137	19945	Q14964|Q8TDY2|P07947|P54619|P15924|Q99570|O75385|Q9C035|P35579|P51149|Q06187|Q6ZNE5|Q96RU8|Q96DA2|Q9C0C7|P62877|Q13283|Q92574|Q14694|Q14457|Q96IW2|Q96A65|Q07820|Q86Y13|O95166|Q07817|Q8N5C8|Q8IYM9|Q9UQE7|Q13291|P00533|P55160|Q13131|P09429|Q9NYJ8|P06239|Q5MNZ9|P10415|Q8NEB9|Q13619|P19474|Q9UNL4|P78527|Q96EE3|Q8WU20|Q9H1Y0|Q16531|Q9Y371|Q8N122|P62136|O60260|P53355|Q16611|Q13625|P58004|P54646|P11234|…	2.688e-05	54	7137	128	31060	Q14964|Q8TDY2|P07947|P54619|P15924|Q99570|O75385|Q9C035|P35579|P51149|Q06187|P63167|Q96RU8|Q96DA2|P61981|P62877|Q13283|O15553|Q92574|Q14694|Q07820|O95166|Q07817|Q8N5C8|P42858|Q9UQE7|Q13291|P00533|P55160|Q13131|P46459|Q9NYJ8|P06239|Q5MNZ9|O95219|P10415|Q8NEB9|Q13619|Q9UNL4|P78527|Q96EE3|Q8WU20|Q16531|Q8N122|P62136|P53355|O95229|Q16611|Q13625|P54646|P11234|Q96FJ2|Q8NFG4|Q14683
7050	cell cycle arrest	0.00018559	8	154	137	19945	O60861|P54619|Q13619|Q9UNL4|Q92574|Q8N122|Q13131|P54646	4.0393e-06	9	192	128	31060	O60861|P54619|Q13619|P58004|Q9UNL4|Q92574|Q8N122|Q13131|P54646
33674	positive regulation of kinase activity	0.00019021	14	511	137	19945	Q9NYJ8|Q16611|P54619|Q99570|P11234|Q6ZNE5|Q8N5C8|Q9C0C7|Q8WU20|Q9Y371|P00533|Q8N122|P55160|Q13131	0.0061378	9	580	128	31060	Q9NYJ8|Q8N5C8|Q5MNZ9|Q8WU20|P54619|P00533|Q8N122|P55160|Q13131
1902017	regulation of cilium assembly	0.000202	5	44	137	19945	P63167|Q9P0N9|P42858|Q9H1Y0|Q9NT62	0.0019176	2	5	128	31060	Q9H1Y0|Q9NT62
1934	positive regulation of protein phosphorylation	0.00020856	19	900	137	19945	P09429|Q9NYJ8|Q8TDY2|P07947|Q16611|P10415|Q9C030|P54619|Q9C035|P11234|Q6ZNE5|Q8N5C8|Q8WU20|Q13291|P00533|Q8N122|P55160|Q13131|Q8NFG4	0.00091003	14	996	128	31060	Q9NYJ8|P06239|Q5MNZ9|Q8TDY2|P10415|P54619|Q9C035|Q8N5C8|Q8WU20|P00533|Q8N122|P55160|Q13131|Q8NFG4
8152	metabolic process	0.00021868	93	9939	137	19945	Q14964|P51784|Q8TDY2|P07947|Q9Y4W6|Q9C030|P54619|P15924|Q9NT62|Q99570|O75385|O75143|Q9C035|P35579|P51149|Q06187|P63167|Q6ZNE5|O60841|Q96RU8|P62310|Q9C0C7|Q70EL3|P62877|Q13283|P15170|Q96GC9|Q14694|Q14457|Q9Y4P1|Q92609|Q86Y13|O95166|Q9BV81|Q96ES7|Q9BSB4|Q8N5C8|Q8IYM9|Q9UQE7|P00533|Q13131|Q9GZQ8|P09429|Q9NYJ8|P06239|Q5MNZ9|P13807|P10415|Q8NEB9|Q13619|P19474|O75323|Q6UXN9|Q9UNL4|Q53GQ0|P78527|Q9NU22|…	1.0589e-06	93	15058	128	31060	P51784|Q8TDY2|P07947|Q16625|Q9Y4W6|P54619|P15924|Q9NT62|Q96KP1|Q99570|O75385|O75143|Q9C035|P35579|P38646|P51149|Q06187|P35580|P63167|Q6ZNE5|O60841|Q96RU8|P62310|Q9C0C7|Q70EL3|P62877|Q13283|P15170|Q96GC9|Q14694|Q14457|Q9Y4P1|Q96A65|Q86Y13|O95166|Q96ES7|Q9BSB4|Q8N5C8|Q8IYM9|Q8IYI6|P42858|Q9UQE7|P60660|P00533|Q13131|Q9GZQ8|P09429|Q9NYJ8|P06239|Q5MNZ9|P13807|P10415|Q8NEB9|Q13619|P19474|O75323|Q6UXN9|…
51656	establishment of organelle localization	0.00021868	12	383	137	19945	P35580|Q99689|Q96EE3|Q14457|O15392|Q5MNZ9|P42858|Q96A65|P46821|P35579|Q06187|P46459	0.00037411	9	371	128	31060	P35580|Q99689|Q96EE3|O15392|Q5MNZ9|P42858|P46821|P35579|Q06187
51640	organelle localization	0.00022315	13	450	137	19945	Q14457|O15392|Q5MNZ9|Q9P2Y5|Q96A65|P35579|Q06187|P35580|Q99689|Q96EE3|P42858|P46821|P46459	0.0014607	9	455	128	31060	P35580|Q99689|Q96EE3|O15392|Q5MNZ9|P42858|P46821|P35579|Q06187
2520	immune system development	0.00024339	15	596	137	19945	P09429|P06239|Q16611|P10415|Q13619|P78527|P35579|P38646|Q06187|Q13291|Q9H1Y0|Q92574|P55160|Q5VTD9|Q8NFG4	#N/A	#N/A	#N/A	128	31060	#N/A
16032	viral process	0.00025762	18	833	137	19945	Q14457|P06239|P10415|Q9P2Y5|Q9C030|Q13619|Q9C035|Q676U5|P51149|Q07817|Q96EE3|P63167|Q8IYM9|Q13291|Q9H1Y0|P62877|Q16531|O60260	0.0044454	12	926	128	31060	Q07817|Q96EE3|P63167|Q14457|Q8IYM9|P06239|Q13291|P10415|P62877|Q13619|Q16531|Q9C035
1903749	positive regulation of establishment of protein localization to mitochondrion	0.00025762	7	117	137	19945	P63167|P61981|Q96FJ2|P10415|Q13625|Q9Y371|O75143	1.8094e-06	5	24	128	31060	P63167|P61981|Q96FJ2|P10415|Q9Y371
51716	cellular response to stimulus	0.00027804	67	6308	137	19945	Q14964|Q8TDY2|P07947|Q16625|Q9C030|P54619|Q99570|O75385|O75143|Q9C035|P35579|P51149|Q06187|Q99689|Q6ZNE5|Q96RU8|Q96DA2|Q9C0C7|P61981|P62877|Q13283|Q92574|Q14694|Q14457|Q96IW2|Q07820|Q86Y13|O95166|Q07817|Q8N5C8|Q8IYM9|Q9UQE7|Q13291|P00533|P55160|Q13131|P09429|Q9NYJ8|P06239|Q5MNZ9|P10415|Q8NEB9|Q13619|P19474|Q9UNL4|P78527|Q96EE3|Q8WU20|Q9H1Y0|Q92995|Q16531|Q9Y371|Q8N122|P62136|O60260|P53355|Q16611|…	0.0003667	56	8304	128	31060	Q14964|Q8TDY2|P07947|P54619|Q99570|O75385|Q9C035|P35579|P51149|Q06187|Q99689|P63167|Q96RU8|Q96DA2|P61981|P62877|Q13283|O15553|Q92574|Q14694|Q14457|Q07820|O95166|Q07817|Q8N5C8|P42858|Q9UQE7|Q13291|P00533|P55160|Q13131|P09429|Q9NYJ8|P06239|Q5MNZ9|P10415|Q8NEB9|Q13619|Q9UNL4|P78527|Q96EE3|Q8WU20|Q16531|Q6NUQ1|Q8N122|P62136|P53355|O95229|Q16611|Q13625|Q9P2Y5|P54646|P11234|Q96FJ2|Q8NFG4|Q14683
44764	multi-organism cellular process	0.00028091	18	839	137	19945	Q14457|P06239|P10415|Q9P2Y5|Q9C030|Q13619|Q9C035|Q676U5|P51149|Q07817|Q96EE3|P63167|Q8IYM9|Q13291|Q9H1Y0|P62877|Q16531|O60260	0.0045753	12	931	128	31060	Q07817|Q96EE3|P63167|Q14457|Q8IYM9|P06239|Q13291|P10415|P62877|Q13619|Q16531|Q9C035
51050	positive regulation of transport	0.00028953	19	924	137	19945	P09429|Q16611|O95219|P10415|Q13625|Q92609|Q9C030|O75143|P51149|P63167|P61981|P42858|Q96FJ2|Q13291|Q9H1Y0|Q9Y371|P00533|P55160|O60260	#N/A	#N/A	#N/A	128	31060	#N/A
2221	pattern recognition receptor signaling pathway	0.00031583	7	121	137	19945	P09429|Q9NYJ8|Q8N5C8|Q8NEB9|Q99570|Q9C035|Q06187	0.00082757	6	162	128	31060	Q9NYJ8|Q8N5C8|Q8NEB9|Q99570|Q9C035|Q06187
1903047	mitotic cell cycle process	0.0003248	17	768	137	19945	Q14457|P48681|O15392|O95229|Q9Y266|Q13619|P78527|P35580|Q07817|Q96EE3|P63167|P61981|P42858|Q9UQE7|Q9Y250|P15170|Q14683	0.00014408	14	822	128	31060	P48681|O15392|O95229|Q9Y266|Q13619|P35580|Q07817|Q96EE3|P63167|P61981|P42858|Q9UQE7|P15170|Q14683
30098	lymphocyte differentiation	0.00034475	9	221	137	19945	P09429|P06239|Q16611|Q13291|P10415|Q9H1Y0|Q92574|P78527|Q06187	#N/A	#N/A	#N/A	128	31060	#N/A
51276	chromosome organization	0.00037533	20	1030	137	19945	P09429|Q14457|O15392|O95229|Q9Y266|Q13619|Q6UXN9|Q9UNL4|P78527|Q96ES7|P54646|Q96EE3|Q9UQE7|P62877|Q13283|Q16531|Q5VTD9|O15417|Q13131|Q14683	0.027133	11	1072	128	31060	P09429|Q96EE3|O95229|Q9UQE7|Q13283|Q6UXN9|Q9UNL4|P78527|Q5VTD9|Q96ES7|Q14683
80135	regulation of cellular response to stress	0.00037558	15	622	137	19945	P09429|Q8TDY2|Q16611|Q07820|Q13619|P78527|Q07817|Q96EE3|Q13291|Q92995|Q6NUQ1|Q92574|P00533|Q8N122|O60260	#N/A	#N/A	#N/A	128	31060	#N/A
16242	negative regulation of macroautophagy	0.00041752	4	26	137	19945	Q99689|Q9Y250|Q92574|Q92622	#N/A	#N/A	#N/A	128	31060	#N/A
10332	response to gamma radiation	0.00041862	5	52	137	19945	Q07817|Q16611|P10415|P78527|Q13131	0.0016462	4	63	128	31060	Q07817|Q16611|P10415|P78527
9968	negative regulation of signal transduction	0.00042946	21	1130	137	19945	P53355|Q8TDY2|P10415|Q07820|P58004|P54646|P51149|Q07817|Q96RU8|Q9P0N9|P42858|Q13291|P62877|Q13283|A8MW95|Q92574|P00533|O60260|Q14694|Q13131|Q8NFG4	3.0538e-05	19	1273	128	31060	P53355|Q8TDY2|P10415|Q07820|P54646|P35579|P51149|Q07817|Q96RU8|Q9P0N9|P42858|Q13283|A8MW95|Q92574|P00533|P62136|O60260|Q13131|Q8NFG4
278	mitotic cell cycle	0.00043298	17	789	137	19945	Q14457|P48681|O15392|O95229|Q9Y266|Q13619|P78527|P35580|Q07817|Q96EE3|P63167|P61981|P42858|Q9UQE7|Q9Y250|P15170|Q14683	0.00042147	14	921	128	31060	P48681|O15392|O95229|Q9Y266|Q13619|P35580|Q07817|Q96EE3|P63167|P61981|P42858|Q9UQE7|P15170|Q14683
9057	macromolecule catabolic process	0.00044254	19	958	137	19945	P09429|Q14457|P51784|Q8TDY2|Q9P2Y5|Q13619|Q99570|Q86Y13|P51149|P62310|Q70EL3|P62877|Q92995|Q16531|P15170|Q9Y371|A8MW95|O60260|Q14694	0.0090391	13	1179	128	31060	P09429|P51784|Q13619|P51149|P62310|Q70EL3|P62877|Q92995|Q16531|P15170|A8MW95|O60260|Q14694
60255	regulation of macromolecule metabolic process	0.00045656	64	6015	137	19945	Q8TDY2|P07947|Q9C030|P54619|Q9C035|P35579|P51149|Q06187|P63167|Q6ZNE5|O60841|Q96RU8|Q9P0N9|P61981|A8K0Z3|P62877|O15553|Q92574|Q9Y4P1|Q9BW61|Q92609|Q96ES7|Q8N5C8|Q8IYM9|P42858|Q9UQE7|Q13291|P00533|P55160|Q13131|P46459|P09429|Q9NYJ8|P06239|P10415|Q13619|P19474|Q9UNL4|P78527|Q96EE3|O60861|Q8WU20|Q9H1Y0|P57078|Q92995|Q9Y250|Q8N122|P62136|O60260|O15417|O15392|P53355|Q16611|Q9P2Y5|P58004|P54646|P11234|…	0.00076	51	7470	128	31060	Q8TDY2|P54619|Q9C035|Q06187|P63167|O60841|Q96RU8|Q9P0N9|P61981|P62877|O15553|Q92574|Q9Y4P1|Q96ES7|Q8N5C8|Q8IYM9|P42858|Q9UQE7|P00533|P55160|Q13131|P46459|P09429|Q9NYJ8|P06239|Q5MNZ9|P10415|Q13619|P19474|Q9UNL4|P78527|O60861|Q8WU20|Q9H1Y0|P57078|Q92995|Q9Y250|Q8N122|P62136|O60260|O15392|P53355|Q16611|P54646|Q96F24|Q86YD1|P60520|Q16543|Q5VTD9|Q8NFG4|Q14683
46649	lymphocyte activation	0.00047557	11	353	137	19945	P09429|P06239|Q16611|Q13291|P10415|Q9H1Y0|A8K0Z3|Q92574|P78527|P35579|Q06187	0.02929	7	512	128	31060	P06239|Q16611|Q13291|P10415|P78527|P35579|Q06187
44403	symbiosis, encompassing mutualism through parasitism	0.00048925	18	881	137	19945	Q14457|P06239|P10415|Q9P2Y5|Q9C030|Q13619|Q9C035|Q676U5|P51149|Q07817|Q96EE3|P63167|Q8IYM9|Q13291|Q9H1Y0|P62877|Q16531|O60260	0.0072267	12	994	128	31060	Q07817|Q96EE3|P63167|Q14457|Q8IYM9|P06239|Q13291|P10415|P62877|Q13619|Q16531|Q9C035
19216	regulation of lipid metabolic process	0.00049322	10	292	137	19945	Q6ZNE5|Q9C0C7|P42858|A8K0Z3|Q9Y371|Q99570|Q13131|P54646|Q96F24|Q92622	#N/A	#N/A	#N/A	128	31060	#N/A
44419	interspecies interaction between organisms	0.00050052	18	883	137	19945	Q14457|P06239|P10415|Q9P2Y5|Q9C030|Q13619|Q9C035|Q676U5|P51149|Q07817|Q96EE3|P63167|Q8IYM9|Q13291|Q9H1Y0|P62877|Q16531|O60260	0.0074523	12	1001	128	31060	Q07817|Q96EE3|P63167|Q14457|Q8IYM9|P06239|Q13291|P10415|P62877|Q13619|Q16531|Q9C035
97190	apoptotic signaling pathway	0.00051248	10	294	137	19945	Q07817|P53355|Q16611|P10415|Q13625|Q07820|Q13619|O95166|P78527|Q06187	1.6422e-06	13	439	128	31060	P53355|Q16611|P10415|Q13625|Q07820|Q13619|O95166|P78527|Q06187|Q07817|P63167|P61981|Q96FJ2
97191	extrinsic apoptotic signaling pathway	0.00051248	6	90	137	19945	Q07817|P53355|Q16611|P10415|Q07820|O95166	0.00025508	6	128	128	31060	Q07817|P53355|Q16611|P10415|Q07820|O95166
31401	positive regulation of protein modification process	0.00058828	21	1159	137	19945	P09429|Q9NYJ8|Q8TDY2|P07947|Q16611|P10415|Q9C030|P54619|Q9C035|P11234|Q6ZNE5|Q8N5C8|Q9P0N9|Q8WU20|Q13291|P00533|Q8N122|P55160|O60260|Q13131|Q8NFG4	0.0021429	15	1242	128	31060	Q9NYJ8|P06239|Q5MNZ9|Q8TDY2|P10415|P54619|Q9C035|Q8N5C8|Q9P0N9|Q8WU20|P00533|Q8N122|P55160|Q13131|Q8NFG4
2001244	positive regulation of intrinsic apoptotic signaling pathway	0.00061296	5	57	137	19945	Q07817|P06239|P10415|Q07820|O60260	0.010691	3	54	128	31060	Q07817|P06239|P10415
2521	leukocyte differentiation	0.00062036	10	302	137	19945	P09429|P06239|Q16611|Q13291|P10415|Q9H1Y0|Q92574|P78527|P35579|Q06187	#N/A	#N/A	#N/A	128	31060	#N/A
1902117	positive regulation of organelle assembly	0.00064178	5	58	137	19945	P63167|Q14457|P42858|Q9Y371|P11234	#N/A	#N/A	#N/A	128	31060	#N/A
38034	signal transduction in absence of ligand	0.00066467	4	30	137	19945	Q07817|Q16611|P10415|Q07820	0.0012695	4	58	128	31060	Q07817|Q16611|P10415|Q07820
97192	extrinsic apoptotic signaling pathway in absence of ligand	0.00066467	4	30	137	19945	Q07817|Q16611|P10415|Q07820	0.0012695	4	58	128	31060	Q07817|Q16611|P10415|Q07820
45859	regulation of protein kinase activity	0.00071227	16	746	137	19945	Q9NYJ8|Q16611|Q9P2Y5|P54619|P58004|P11234|Q96RU8|Q8N5C8|P61981|Q8WU20|Q16543|Q92574|P00533|Q8N122|P55160|Q13131	0.00095788	13	876	128	31060	Q9NYJ8|Q5MNZ9|P54619|Q96RU8|Q8N5C8|P61981|Q8WU20|Q16543|Q92574|P00533|Q8N122|P55160|Q13131
2224	toll-like receptor signaling pathway	0.00072172	6	97	137	19945	P09429|Q9NYJ8|Q8N5C8|Q8NEB9|Q99570|Q06187	0.0033685	5	143	128	31060	Q9NYJ8|Q8N5C8|Q8NEB9|Q99570|Q06187
6886	intracellular protein transport	0.00082773	17	840	137	19945	Q9Y4P1|Q92609|Q96A65|Q9NT62|Q99570|O95166|P38646|P51149|Q96EE3|P63167|Q9P2M4|O76094|P61981|Q96FJ2|Q16543|Q92574|P46459	#N/A	#N/A	#N/A	128	31060	#N/A
51129	negative regulation of cellular component organization	0.00083232	14	598	137	19945	P09429|Q14457|Q9NT62|O75385|P51149|Q99689|Q07817|Q9P0N9|Q9H1Y0|O15553|Q92574|O60260|Q8NFG4|Q92622	#N/A	#N/A	#N/A	128	31060	#N/A
43552	positive regulation of phosphatidylinositol 3-kinase activity	0.00083924	4	32	137	19945	Q6ZNE5|Q9C0C7|Q9Y371|Q99570	#N/A	#N/A	#N/A	128	31060	#N/A
8637	apoptotic mitochondrial changes	0.00091716	5	63	137	19945	Q07817|Q16611|P10415|Q07820|Q9NT62	0.00035835	5	82	128	31060	Q07817|Q16611|P10415|Q07820|Q9NT62
44089	positive regulation of cellular component biogenesis	0.00091808	12	455	137	19945	P63167|Q14457|P42858|A8K0Z3|P62877|Q13619|Q16531|Q9Y371|Q92574|P55160|P11234|P51149	#N/A	#N/A	#N/A	128	31060	#N/A
7346	regulation of mitotic cell cycle	0.00097961	13	532	137	19945	Q14457|O15392|O95229|P10415|Q13619|P78527|Q07817|P62877|Q16531|Q6NUQ1|P00533|Q8N122|Q14683	0.0068064	8	473	128	31060	Q07817|O15392|O95229|P10415|Q13619|Q16531|P00533|Q14683
16567	protein ubiquitination	0.0010452	15	692	137	19945	Q9Y577|O15392|P10415|Q9C030|Q13619|P19474|Q9NT62|Q86Y13|P78527|Q9C035|Q8IYM9|P62877|Q16531|P61962|O60260	9.2464e-05	12	571	128	31060	Q9Y577|Q8IYM9|P10415|P62877|Q13619|Q16531|P61962|P19474|Q9NT62|Q86Y13|Q9C035|O60260
43085	positive regulation of catalytic activity	0.0011001	25	1607	137	19945	P09429|Q9NYJ8|P06239|P10415|P54619|Q99570|Q6ZNE5|Q9C0C7|Q9P0N9|Q8WU20|Q9Y371|O15553|Q92574|Q8N122|P53355|Q16611|Q92609|P11234|Q9P2M4|Q8N5C8|P60520|P00533|P55160|Q13131|Q8NFG4	0.00018773	17	1215	128	31060	P09429|Q9NYJ8|P06239|Q5MNZ9|Q16611|P10415|P54619|Q8N5C8|Q9P0N9|Q8WU20|P60520|O15553|Q92574|P00533|Q8N122|P55160|Q13131
97193	intrinsic apoptotic signaling pathway	0.0011114	7	153	137	19945	Q07817|Q16611|P10415|Q13625|Q07820|Q13619|P78527	2.0975e-06	10	236	128	31060	Q07817|P63167|P61981|Q16611|Q96FJ2|P10415|Q13625|Q07820|Q13619|P78527
90218	positive regulation of lipid kinase activity	0.00115	4	35	137	19945	Q6ZNE5|Q9C0C7|Q9Y371|Q99570	#N/A	#N/A	#N/A	128	31060	#N/A
32446	protein modification by small protein conjugation	0.0011648	16	783	137	19945	Q9Y577|O15392|P10415|Q9C030|Q13619|P19474|Q9NT62|Q86Y13|P78527|Q9C035|Q96EE3|Q8IYM9|P62877|Q16531|P61962|O60260	0.00019792	12	627	128	31060	Q9Y577|Q8IYM9|P10415|P62877|Q13619|Q16531|P61962|P19474|Q9NT62|Q86Y13|Q9C035|O60260
2001237	negative regulation of extrinsic apoptotic signaling pathway	0.0011648	6	107	137	19945	Q07817|P53355|Q8TDY2|P42858|P10415|Q07820	0.00054284	6	149	128	31060	Q07817|P53355|Q8TDY2|P42858|P10415|Q07820
48585	negative regulation of response to stimulus	0.001165	23	1418	137	19945	P53355|Q8TDY2|P10415|Q07820|P58004|P78527|P54646|P51149|Q07817|Q96RU8|Q9P0N9|P42858|Q13291|P62877|Q13283|A8MW95|O15553|Q92574|P00533|O60260|Q14694|Q13131|Q8NFG4	0.0001436	20	1584	128	31060	P53355|Q8TDY2|P10415|Q07820|P54646|P35579|P51149|Q07817|Q96RU8|Q9P0N9|P42858|Q13283|A8MW95|O15553|Q92574|P00533|P62136|O60260|Q13131|Q8NFG4
10648	negative regulation of cell communication	0.0012161	21	1232	137	19945	P53355|Q8TDY2|P10415|Q07820|P58004|P54646|P51149|Q07817|Q96RU8|Q9P0N9|P42858|Q13291|P62877|Q13283|A8MW95|Q92574|P00533|O60260|Q14694|Q13131|Q8NFG4	8.2396e-05	19	1382	128	31060	P53355|Q8TDY2|P10415|Q07820|P54646|P35579|P51149|Q07817|Q96RU8|Q9P0N9|P42858|Q13283|A8MW95|Q92574|P00533|P62136|O60260|Q13131|Q8NFG4
43200	response to amino acid	0.0012161	6	108	137	19945	Q07817|Q8NEB9|P58004|P08709|P00533|Q8N122	#N/A	#N/A	#N/A	128	31060	#N/A
16310	phosphorylation	0.0012459	22	1329	137	19945	Q9NYJ8|P06239|O15392|P53355|P07947|P10415|Q8NEB9|P54619|O75323|Q99570|P78527|O75385|P54646|Q06187|Q96RU8|Q8N5C8|Q8WU20|P57078|P62877|Q16543|P00533|Q13131	9.5688e-05	18	1268	128	31060	Q9NYJ8|P06239|O15392|P53355|Q8TDY2|P07947|P10415|P54619|O75323|Q99570|P78527|O75385|P54646|Q06187|Q96RU8|Q8N5C8|P00533|Q13131
71900	regulation of protein serine/threonine kinase activity	0.0012526	12	473	137	19945	Q9NYJ8|Q96RU8|Q8N5C8|P61981|Q8WU20|Q9P2Y5|P58004|Q16543|P00533|Q8N122|Q13131|P11234	0.0065126	9	587	128	31060	Q9NYJ8|Q96RU8|Q8N5C8|P61981|Q8WU20|Q16543|P00533|Q8N122|Q13131
7034	vacuolar transport	0.001265	6	109	137	19945	Q14457|Q6ZNE5|A8MW95|Q99570|O60260|P51149	#N/A	#N/A	#N/A	128	31060	#N/A
23057	negative regulation of signaling	0.0012689	21	1237	137	19945	P53355|Q8TDY2|P10415|Q07820|P58004|P54646|P51149|Q07817|Q96RU8|Q9P0N9|P42858|Q13291|P62877|Q13283|A8MW95|Q92574|P00533|O60260|Q14694|Q13131|Q8NFG4	8.4324e-05	19	1385	128	31060	P53355|Q8TDY2|P10415|Q07820|P54646|P35579|P51149|Q07817|Q96RU8|Q9P0N9|P42858|Q13283|A8MW95|Q92574|P00533|P62136|O60260|Q13131|Q8NFG4
44699	single-organism process	0.0013586	109	12925	137	19945	Q14964|Q9Y266|Q16625|P54619|P15924|Q96KP1|O75385|Q9C035|P38646|P63167|Q6ZNE5|Q96RU8|Q96DA2|Q9C0C7|P62877|Q92574|P46821|Q14694|Q14457|P48681|Q15149|O95166|Q8IYM9|P42858|P00533|P55160|Q13131|Q9GZQ8|P06239|Q9UNL4|Q53GQ0|Q8WU20|P57078|Q16531|P61962|Q7Z3C6|P62136|O60260|O15417|Q16891|O15392|O95229|Q13428|P08709|Q9H0R8|P54646|Q96FJ2|P60520|Q16543|Q8NFG4|O94817|Q8TDY2|P07947|Q9Y4W6|Q9NT62|Q99570|P35579|…	0.0083787	94	18667	128	31060	Q14964|Q8TDY2|P07947|Q9Y266|Q16625|Q9Y4W6|P54619|P15924|Q9NT62|Q96KP1|Q99570|O75385|Q9C035|P35579|P51149|Q06187|P35580|Q99689|P63167|Q96RU8|Q96DA2|Q9C0C7|P61981|A8K0Z3|P62877|Q13283|P15170|O15553|Q96GC9|Q92574|P46821|Q14694|Q14457|P48681|Q15149|Q96A65|Q07820|O95166|Q07817|Q8N5C8|Q8IYI6|P42858|Q9UQE7|P60660|Q13291|O14950|P00533|P55160|Q13131|P46459|P09429|Q9NYJ8|P06239|Q5MNZ9|P13807|Q96KA5|P10415|…
1901214	regulation of neuron death	0.0013833	9	274	137	19945	Q07817|P48681|Q9C0C7|O15392|P10415|Q13625|Q07820|Q92574|O60260	0.01308	6	310	128	31060	Q07817|P48681|Q9C0C7|P42858|P10415|O60260
2682	regulation of immune system process	0.0015185	23	1447	137	19945	P09429|Q9NYJ8|P06239|P07947|O95219|P10415|Q8NEB9|Q9C030|Q13619|P08709|Q99570|P78527|Q9C035|P38646|Q06187|Q96RU8|Q8N5C8|Q13291|Q9H1Y0|A8K0Z3|Q16543|P55160|Q8NFG4	0.01106	16	1681	128	31060	Q9NYJ8|P06239|P07947|P10415|Q8NEB9|P08709|Q99570|Q9C035|Q06187|Q8N5C8|Q8WU20|Q9H1Y0|Q16543|P00533|P55160|Q8NFG4
2001236	regulation of extrinsic apoptotic signaling pathway	0.0015674	7	163	137	19945	Q07817|P53355|Q8TDY2|P42858|P10415|Q07820|P62136	0.00081938	7	236	128	31060	Q07817|P53355|Q8TDY2|P42858|P10415|Q07820|P62136
10033	response to organic substance	0.0015695	34	2604	137	19945	Q5MNZ9|P07947|P10415|Q16625|Q8NEB9|Q9C030|P19474|P78527|Q9C035|Q06187|Q99689|Q96RU8|Q9P0N9|P61981|Q8WU20|Q92995|O15553|Q92574|Q8N122|O60260|Q14694|Q14457|P53355|Q16611|Q07820|P58004|P08709|Q86Y13|P54646|P11234|Q07817|Q8IYM9|P00533|Q13131	0.0035255	27	3280	128	31060	P06239|Q5MNZ9|P10415|Q8NEB9|P54619|Q99570|P78527|Q06187|Q99689|Q96EE3|Q96RU8|Q9P0N9|P61981|Q8WU20|Q92574|Q8N122|P62136|Q14457|P53355|Q16611|Q07820|P08709|P54646|P11234|Q07817|P00533|Q13131
7062	sister chromatid cohesion	0.0015752	6	114	137	19945	Q96EE3|O15392|O95229|Q9Y266|Q9UQE7|Q14683	0.037371	2	31	128	31060	Q9UQE7|Q14683
6909	phagocytosis	0.0016533	9	282	137	19945	Q14964|P09429|Q14457|P07947|Q13291|P55160|P35579|P51149|Q92622	#N/A	#N/A	#N/A	128	31060	#N/A
2376	immune system process	0.0017653	33	2513	137	19945	P09429|Q9NYJ8|P06239|P07947|P10415|Q8NEB9|P15924|Q13619|P19474|Q99570|P78527|Q9C035|P35579|P38646|P51149|Q06187|P63167|Q9H1Y0|A8K0Z3|O15553|Q92574|Q14457|P53355|Q16611|Q8N5C8|Q8IYM9|Q96FJ2|Q13291|P55160|Q5VTD9|Q8NFG4|O94817|Q92622	7.76e-06	31	2783	128	31060	P09429|Q9NYJ8|P06239|P07947|P10415|Q8NEB9|P19474|Q99570|P78527|Q9C035|P35579|P51149|Q06187|P63167|Q8WU20|Q9H1Y0|Q9Y250|O15553|Q7Z3C6|Q14457|P53355|Q16611|Q07817|Q8N5C8|Q8IYM9|Q96FJ2|Q13291|P00533|P55160|Q8NFG4|O94817
51347	positive regulation of transferase activity	0.0017817	14	651	137	19945	Q9NYJ8|Q16611|P54619|Q99570|P11234|Q6ZNE5|Q8N5C8|Q9C0C7|Q8WU20|Q9Y371|P00533|Q8N122|P55160|Q13131	0.013412	9	671	128	31060	Q9NYJ8|Q8N5C8|Q5MNZ9|Q8WU20|P54619|P00533|Q8N122|P55160|Q13131
6974	cellular response to DNA damage stimulus	0.0018391	15	736	137	19945	P09429|Q16611|P10415|Q9P2Y5|Q07820|Q13619|P58004|Q9UNL4|P78527|Q07817|Q9UQE7|P62877|Q16531|Q14694|Q14683	0.00080443	15	1113	128	31060	P09429|Q16611|P10415|Q9P2Y5|Q07820|Q13619|Q9UNL4|P78527|Q07817|Q9UQE7|P62877|Q16531|Q6NUQ1|Q14694|Q14683
42110	T cell activation	0.0018405	8	225	137	19945	P09429|P06239|P10415|Q9H1Y0|A8K0Z3|Q92574|P78527|P35579	#N/A	#N/A	#N/A	128	31060	#N/A
43903	regulation of symbiosis, encompassing mutualism through parasitism	0.0018997	9	288	137	19945	P06239|P10415|Q9C030|Q16531|P19474|Q96KP1|Q9C035|O60260|P51149	#N/A	#N/A	#N/A	128	31060	#N/A
70201	regulation of establishment of protein localization	0.002056	16	830	137	19945	P09429|O15392|P10415|Q13625|Q8NEB9|Q9C030|O75143|Q07817|P63167|P61981|Q96FJ2|Q13291|Q9H1Y0|Q9Y371|P00533|O60260	0.013768	10	809	128	31060	Q07817|P63167|P61981|P42858|Q96FJ2|P10415|Q9H1Y0|Q8NEB9|Q9Y371|P00533
31647	regulation of protein stability	0.002056	8	229	137	19945	P10415|Q92995|P19474|Q9Y371|Q16543|Q92574|P78527|O60260	0.0031958	5	141	128	31060	P10415|Q92995|P19474|Q92574|P78527
1903827	regulation of cellular protein localization	0.0021197	13	583	137	19945	P10415|Q13625|P58004|O75143|P11234|Q07817|P63167|P61981|Q96FJ2|Q9Y371|P00533|O60260|Q8NFG4	0.00010107	10	388	128	31060	Q07817|P63167|P61981|P42858|Q96FJ2|P10415|Q9Y371|P00533|Q8NFG4|P11234
22406	membrane docking	0.002199	7	174	137	19945	P63167|Q6ZNE5|P61981|Q8IYI6|Q96A65|Q96KP1|P51149	#N/A	#N/A	#N/A	128	31060	#N/A
71822	protein complex subunit organization	0.0022297	20	1201	137	19945	Q9P2Y5|Q16625|Q9C030|P19474|Q96KP1|Q9C035|Q676U5|Q9NU22|Q96EE3|Q8IYM9|Q8IYI6|P62877|P15170|Q9Y371|Q92574|P55160|P62136|O60260|Q13131|P46459	0.0033685	15	1306	128	31060	Q16625|Q9C030|P54619|P19474|Q9C035|Q676U5|Q9NU22|Q96EE3|Q8IYM9|O60861|P15170|Q9Y371|Q92574|P55160|Q13131
16482	cytosolic transport	0.0022383	6	123	137	19945	Q9P2M4|Q5MNZ9|Q92609|A8K0Z3|Q8NEB9|P51149	0.0027338	4	74	128	31060	Q5MNZ9|A8K0Z3|Q8NEB9|P51149
42326	negative regulation of phosphorylation	0.002272	11	435	137	19945	P63167|Q6ZNE5|Q96RU8|P61981|Q16611|A8K0Z3|Q8N122|P78527|O60260|Q8NFG4|Q92622	0.042437	6	431	128	31060	P63167|Q96RU8|P61981|Q16611|O60260|Q8NFG4
31503	protein complex localization	0.0022847	5	79	137	19945	Q96EE3|P63167|O15392|Q8IYI6|Q96FJ2	#N/A	#N/A	#N/A	128	31060	#N/A
43470	regulation of carbohydrate catabolic process	0.0022847	4	43	137	19945	P54619|P62136|Q13131|P54646	0.00016185	4	32	128	31060	P54619|P62136|Q13131|P54646
44260	cellular macromolecule metabolic process	0.0023282	68	6921	137	19945	P51784|Q8TDY2|P07947|Q9Y4W6|Q9C030|P54619|P15924|Q9NT62|Q99570|O75385|Q9C035|P51149|Q06187|P63167|O60841|Q96RU8|P62310|Q70EL3|P62877|P15170|Q14694|Q14457|Q9Y4P1|Q86Y13|Q96ES7|Q8N5C8|Q8IYM9|Q9UQE7|P00533|Q13131|P09429|Q9NYJ8|P06239|P13807|P10415|Q8NEB9|Q13619|P19474|Q6UXN9|Q9UNL4|P78527|Q9NU22|Q96EE3|Q8WU20|Q9H1Y0|P57078|Q92995|Q9Y250|Q16531|P61962|Q9Y371|P62136|O60260|Q9Y577|O15392|P53355|Q9P2Y5|…	7.7921e-05	62	9097	128	31060	P51784|Q8TDY2|P07947|Q9Y4W6|P54619|P15924|Q9NT62|Q96KP1|Q99570|O75385|Q9C035|P38646|P51149|Q06187|P63167|O60841|Q96RU8|P62310|Q70EL3|P62877|P15170|Q14694|Q96A65|Q86Y13|Q96ES7|Q8N5C8|Q8IYM9|Q8IYI6|Q9UQE7|P00533|Q13131|P09429|Q9NYJ8|P06239|Q5MNZ9|P13807|P10415|Q13619|P19474|Q6UXN9|Q9UNL4|P78527|Q9H1Y0|Q92995|Q9Y250|Q16531|P61962|P62136|O60260|Q9Y577|O15392|P53355|Q13428|Q9P2Y5|P08709|P54646|Q96F24|…
70206	protein trimerization	0.0024871	4	44	137	19945	Q8IYM9|Q9C030|P19474|Q9C035	0.00024155	4	36	128	31060	Q8IYM9|Q9C030|P19474|Q9C035
1903727	positive regulation of phospholipid metabolic process	0.0026947	4	45	137	19945	Q6ZNE5|Q9C0C7|Q9Y371|Q99570	#N/A	#N/A	#N/A	128	31060	#N/A
819	sister chromatid segregation	0.002714	7	181	137	19945	Q96EE3|Q14457|O15392|O95229|Q9Y266|Q9UQE7|Q14683	0.0072267	4	102	128	31060	Q96EE3|O95229|Q9UQE7|Q14683
34976	response to endoplasmic reticulum stress	0.0027866	8	241	137	19945	Q5MNZ9|Q16611|P10415|Q92995|P58004|Q86Y13|O60260|Q96F24	#N/A	#N/A	#N/A	128	31060	#N/A
45834	positive regulation of lipid metabolic process	0.0028099	6	129	137	19945	Q6ZNE5|Q9C0C7|P42858|Q9Y371|Q99570|Q13131	#N/A	#N/A	#N/A	128	31060	#N/A
51302	regulation of cell division	0.0028576	6	130	137	19945	Q14457|Q9P2Y5|Q8NEB9|Q9Y371|Q99570|Q8NFG4	#N/A	#N/A	#N/A	128	31060	#N/A
30217	T cell differentiation	0.0028576	6	130	137	19945	P09429|P06239|P10415|Q9H1Y0|Q92574|P78527	#N/A	#N/A	#N/A	128	31060	#N/A
1901215	negative regulation of neuron death	0.002994	7	185	137	19945	Q07817|P48681|Q9C0C7|O15392|P10415|Q92574|O60260	0.0028556	6	214	128	31060	Q07817|P48681|Q9C0C7|P42858|P10415|O60260
1903829	positive regulation of cellular protein localization	0.0031172	10	381	137	19945	P63167|P61981|Q96FJ2|P10415|Q13625|Q9Y371|P58004|P00533|O75143|O60260	0.0035255	6	224	128	31060	P63167|P61981|Q96FJ2|P10415|Q9Y371|P00533
70887	cellular response to chemical stimulus	0.0031638	31	2385	137	19945	P09429|Q5MNZ9|P07947|P10415|Q16625|Q9C030|P19474|P78527|Q9C035|Q06187|Q99689|P61981|Q8WU20|P62877|Q92574|Q8N122|O60260|Q14694|Q14457|P53355|Q16611|P58004|Q86Y13|P54646|P11234|Q07817|Q8IYM9|Q13291|P00533|P55160|Q13131	0.0042436	24	2797	128	31060	P09429|Q14457|P06239|Q5MNZ9|P53355|P10415|Q8NEB9|P54619|Q99570|P78527|P54646|P11234|Q99689|Q07817|Q96EE3|P61981|Q8WU20|P62877|Q92574|P00533|Q8N122|P55160|P62136|Q13131
31349	positive regulation of defense response	0.0031638	10	382	137	19945	P09429|Q9NYJ8|Q8N5C8|O95219|Q8NEB9|Q9C030|P00533|Q99570|Q9C035|Q06187	0.0044454	7	331	128	31060	Q9NYJ8|Q8N5C8|Q8NEB9|P00533|Q99570|Q9C035|Q06187
43900	regulation of multi-organism process	0.0031638	10	382	137	19945	Q96RU8|P06239|P10415|Q9C030|Q16531|P19474|Q96KP1|Q9C035|O60260|P51149	#N/A	#N/A	#N/A	128	31060	#N/A
51092	positive regulation of NF-kappaB transcription factor activity	0.0031689	6	133	137	19945	Q9NYJ8|Q8N5C8|Q8IYM9|P57078|Q9C035|Q06187	0.0028427	5	137	128	31060	Q9NYJ8|Q8N5C8|P57078|Q9C035|Q06187
10639	negative regulation of organelle organization	0.0031867	9	313	137	19945	Q99689|Q07817|Q14457|Q9P0N9|Q9H1Y0|O60260|Q8NFG4|P51149|Q92622	#N/A	#N/A	#N/A	128	31060	#N/A
18193	peptidyl-amino acid modification	0.003214	16	871	137	19945	P06239|O15392|P07947|P10415|Q6UXN9|Q9UNL4|P08709|P78527|O75385|Q96ES7|P54646|Q06187|Q96EE3|Q16543|P00533|Q13131	#N/A	#N/A	#N/A	128	31060	#N/A
43254	regulation of protein complex assembly	0.0033734	10	386	137	19945	P09429|A8K0Z3|P62877|Q13619|Q16531|Q9Y371|O15553|P55160|O75385|P11234	#N/A	#N/A	#N/A	128	31060	#N/A
44801	single-organism membrane fusion	0.0033843	6	135	137	19945	Q14964|Q16611|Q9P2Y5|Q9Y4W6|P51149|P46459	0.00041899	5	85	128	31060	Q14964|Q16611|Q9Y4W6|P51149|P46459
8150	biological_process	0.0033887	133	17695	137	19945	Q14964|Q9Y266|Q16625|Q9C030|P54619|P15924|Q96KP1|O75385|O75143|Q9C035|P38646|P63167|Q6ZNE5|O60841|Q96RU8|Q96DA2|Q9C0C7|Q9P0N9|Q70EL3|P62877|Q92574|P46821|Q14694|Q14457|P48681|Q15149|Q92609|O95166|Q9BV81|Q96ES7|Q9BSB4|Q8IYM9|P42858|O14950|P00533|P55160|Q13131|Q9GZQ8|P06239|O95219|Q6UXN9|Q9UNL4|Q53GQ0|Q8WU20|P57078|Q16531|P61962|Q7Z3C6|P62136|O60260|O15417|Q16891|Q9Y577|O15392|O95229|Q13428|P08709|…	#N/A	#N/A	#N/A	128	31060	#N/A
43112	receptor metabolic process	0.0036211	5	89	137	19945	Q14457|Q9P2Y5|Q9Y371|A8MW95|Q99570	#N/A	#N/A	#N/A	128	31060	#N/A
32392	DNA geometric change	0.0036211	5	89	137	19945	P09429|P62877|Q13283|Q13619|Q16531	#N/A	#N/A	#N/A	128	31060	#N/A
43524	negative regulation of neuron apoptotic process	0.0036938	6	138	137	19945	Q07817|P48681|Q9C0C7|O15392|P10415|O60260	0.002253	6	203	128	31060	Q07817|P48681|Q9C0C7|P42858|P10415|O60260
2001239	regulation of extrinsic apoptotic signaling pathway in absence of ligand	0.0036938	4	50	137	19945	Q07817|P10415|Q07820|P62136	0.0077702	4	105	128	31060	Q07817|P10415|Q07820|P62136
2000378	negative regulation of reactive oxygen species metabolic process	0.0036938	4	50	137	19945	Q14457|P10415|Q9H1Y0|O60260	#N/A	#N/A	#N/A	128	31060	#N/A
43523	regulation of neuron apoptotic process	0.0038512	7	195	137	19945	Q07817|P48681|Q9C0C7|O15392|P10415|Q07820|O60260	0.0099431	6	291	128	31060	Q07817|P48681|Q9C0C7|P42858|P10415|O60260
71229	cellular response to acid chemical	0.0038512	7	195	137	19945	Q07817|P07947|P58004|P00533|Q8N122|Q13131|P54646	#N/A	#N/A	#N/A	128	31060	#N/A
1101	response to acid chemical	0.0040518	9	326	137	19945	Q07817|P07947|Q8NEB9|P58004|P08709|P00533|Q8N122|Q13131|P54646	#N/A	#N/A	#N/A	128	31060	#N/A
9118	regulation of nucleoside metabolic process	0.0041596	4	52	137	19945	P54619|Q13131|P54646|Q8NFG4	0.00014408	4	31	128	31060	P54619|Q13131|P54646|Q8NFG4
1903578	regulation of ATP metabolic process	0.0041596	4	52	137	19945	P54619|Q13131|P54646|Q8NFG4	0.00014408	4	31	128	31060	P54619|Q13131|P54646|Q8NFG4
6513	protein monoubiquitination	0.0041596	4	52	137	19945	P62877|Q16531|P19474|O60260	0.0064851	3	43	128	31060	P62877|P19474|O60260
38083	peptidyl-tyrosine autophosphorylation	0.0043776	4	53	137	19945	P06239|P07947|P00533|Q06187	#N/A	#N/A	#N/A	128	31060	#N/A
50776	regulation of immune response	0.0044016	17	996	137	19945	P09429|Q9NYJ8|P06239|P07947|O95219|P10415|Q8NEB9|Q9C030|Q99570|Q9C035|Q06187|Q8N5C8|Q13291|Q9H1Y0|A8K0Z3|Q16543|P55160	0.003767	14	1179	128	31060	Q9NYJ8|P06239|P07947|P10415|Q8NEB9|Q99570|Q9C035|Q06187|Q8N5C8|Q8WU20|Q9H1Y0|Q16543|P00533|P55160
50792	regulation of viral process	0.0045099	8	265	137	19945	P06239|P10415|Q9C030|Q16531|P19474|Q9C035|O60260|P51149	#N/A	#N/A	#N/A	128	31060	#N/A
45936	negative regulation of phosphate metabolic process	0.0045099	12	561	137	19945	P63167|Q6ZNE5|Q96RU8|P61981|Q16611|A8K0Z3|Q8N122|P55160|P78527|O60260|Q8NFG4|Q92622	0.038148	7	544	128	31060	P63167|Q96RU8|P61981|Q16611|P55160|O60260|Q8NFG4
10563	negative regulation of phosphorus metabolic process	0.0045552	12	562	137	19945	P63167|Q6ZNE5|Q96RU8|P61981|Q16611|A8K0Z3|Q8N122|P55160|P78527|O60260|Q8NFG4|Q92622	0.038439	7	545	128	31060	P63167|Q96RU8|P61981|Q16611|P55160|O60260|Q8NFG4
2684	positive regulation of immune system process	0.0045882	17	1001	137	19945	P09429|Q9NYJ8|P06239|P07947|O95219|P10415|Q8NEB9|Q9C030|P08709|Q99570|P78527|Q9C035|Q06187|Q96RU8|Q8N5C8|Q13291|P55160	0.037888	11	1135	128	31060	Q9NYJ8|Q8N5C8|P06239|P07947|P10415|Q8NEB9|P08709|Q99570|P55160|Q9C035|Q06187
42127	regulation of cell proliferation	0.0046316	23	1593	137	19945	P09429|Q14457|P48681|P06239|O15392|P07947|Q16611|P10415|Q13619|Q9UNL4|P78527|Q06187|Q07817|Q96RU8|Q9C0C7|Q8WU20|Q13291|Q92574|P00533|Q8N122|P55160|Q13131|Q8NFG4	0.0074055	18	1915	128	31060	Q14457|P48681|O15392|Q16611|P10415|Q13619|Q9UNL4|Q07817|Q96RU8|Q9C0C7|Q8WU20|Q13291|Q92574|P00533|Q8N122|P55160|Q13131|Q8NFG4
42770	signal transduction in response to DNA damage	0.0049006	5	97	137	19945	P58004|Q9UNL4|P78527|Q14694|Q14683	0.046469	3	108	128	31060	Q9UNL4|Q14694|Q14683
42493	response to drug	0.0051117	10	413	137	19945	Q14457|O76094|P06239|Q16611|P10415|Q9H1Y0|P08709|P00533|P55160|P54646	0.03348	8	664	128	31060	Q14457|O76094|P06239|Q16611|P10415|Q9H1Y0|P00533|P55160
60491	regulation of cell projection assembly	0.0051129	6	149	137	19945	P63167|Q9P0N9|P42858|Q9H1Y0|A8K0Z3|Q9NT62	#N/A	#N/A	#N/A	128	31060	#N/A
6461	protein complex assembly	0.005159	17	1013	137	19945	Q9P2Y5|Q16625|Q9C030|P19474|Q96KP1|Q9C035|Q676U5|Q9NU22|Q8IYM9|Q8IYI6|P62877|Q9Y371|Q92574|P55160|O60260|Q13131|P46459	0.0057754	13	1102	128	31060	Q16625|Q9C030|P54619|P19474|Q9C035|Q676U5|Q9NU22|Q8IYM9|O60861|Q9Y371|Q92574|P55160|Q13131
70271	protein complex biogenesis	0.0052054	17	1014	137	19945	Q9P2Y5|Q16625|Q9C030|P19474|Q96KP1|Q9C035|Q676U5|Q9NU22|Q8IYM9|Q8IYI6|P62877|Q9Y371|Q92574|P55160|O60260|Q13131|P46459	0.0057754	13	1102	128	31060	Q16625|Q9C030|P54619|P19474|Q9C035|Q676U5|Q9NU22|Q8IYM9|O60861|Q9Y371|Q92574|P55160|Q13131
1901990	regulation of mitotic cell cycle phase transition	0.0052895	9	342	137	19945	O15392|P10415|P62877|Q13619|Q16531|Q6NUQ1|P00533|Q8N122|P78527	0.039108	5	298	128	31060	O15392|P10415|Q13619|Q16531|P00533
70	mitotic sister chromatid segregation	0.0052895	5	99	137	19945	Q96EE3|Q14457|O95229|Q9UQE7|Q14683	0.026617	3	82	128	31060	Q96EE3|O95229|Q14683
2001234	negative regulation of apoptotic signaling pathway	0.0053251	7	209	137	19945	Q07817|P53355|Q8TDY2|P42858|P10415|Q07820|O60260	0.0019176	7	279	128	31060	Q07817|P53355|Q8TDY2|P42858|P10415|Q07820|O60260
42221	response to chemical	0.0055646	43	3899	137	19945	P09429|P06239|Q5MNZ9|P07947|P10415|Q16625|Q8NEB9|Q9C030|P19474|P78527|Q9C035|Q06187|P35580|Q99689|Q96RU8|Q9P0N9|P61981|Q8WU20|Q9H1Y0|P62877|Q92995|O15553|Q92574|Q8N122|O60260|Q14694|Q14457|P53355|Q16611|Q07820|P58004|P08709|Q86Y13|P54646|P11234|Q07817|O76094|Q8IYM9|Q13291|P00533|P55160|Q13131|Q6P1M0	0.00012718	38	4476	128	31060	P09429|P06239|Q5MNZ9|P10415|Q8NEB9|P54619|Q99570|P78527|P35579|Q06187|P35580|Q99689|Q96EE3|Q96RU8|Q9P0N9|P61981|Q8WU20|Q9H1Y0|P62877|Q92574|Q8N122|P62136|Q14457|P53355|Q16611|Q07820|P08709|P54646|P11234|Q07817|O76094|P42858|P60660|O14950|P00533|P55160|Q13131|Q6P1M0
45089	positive regulation of innate immune response	0.0057797	8	277	137	19945	P09429|Q9NYJ8|Q8N5C8|Q8NEB9|Q9C030|Q99570|Q9C035|Q06187	0.0037553	6	227	128	31060	Q9NYJ8|Q8N5C8|Q8NEB9|Q99570|Q9C035|Q06187
43933	macromolecular complex subunit organization	0.0060355	23	1628	137	19945	Q9P2Y5|Q16625|Q9C030|Q13619|P19474|Q96KP1|Q9C035|Q676U5|Q9NU22|Q96EE3|P62310|Q8IYM9|Q8IYI6|P62877|Q16531|P15170|Q9Y371|Q92574|P55160|P62136|O60260|Q13131|P46459	0.036872	15	1795	128	31060	Q16625|Q9C030|P54619|P19474|Q9C035|Q676U5|Q9NU22|Q96EE3|Q8IYM9|O60861|P15170|Q9Y371|Q92574|P55160|Q13131
71310	cellular response to organic substance	0.0061089	26	1948	137	19945	Q5MNZ9|P07947|P10415|Q16625|Q9C030|P19474|P78527|Q9C035|Q06187|Q99689|P61981|Q8WU20|Q8N122|O60260|Q14694|Q14457|P53355|Q16611|P58004|Q86Y13|P54646|P11234|Q07817|Q8IYM9|P00533|Q13131	0.0044055	21	2295	128	31060	Q14457|P06239|Q5MNZ9|P53355|P10415|Q8NEB9|P54619|Q99570|P78527|P54646|P11234|Q99689|Q07817|Q96EE3|P61981|Q8WU20|Q92574|P00533|Q8N122|P62136|Q13131
2757	immune response-activating signal transduction	0.0062998	11	505	137	19945	P09429|Q9NYJ8|Q8N5C8|P06239|P07947|P10415|Q8NEB9|Q99570|P55160|Q9C035|Q06187	0.00061894	10	497	128	31060	Q9NYJ8|Q8N5C8|P06239|P07947|P10415|Q8NEB9|Q99570|P55160|Q9C035|Q06187
6109	regulation of carbohydrate metabolic process	0.0064673	6	157	137	19945	P54619|P58004|P62136|O60260|Q13131|P54646	0.019191	4	143	128	31060	P54619|P62136|Q13131|P54646
71230	cellular response to amino acid stimulus	0.0065392	4	60	137	19945	Q07817|P58004|P00533|Q8N122	#N/A	#N/A	#N/A	128	31060	#N/A
2718	regulation of cytokine production involved in immune response	0.006905	4	61	137	19945	Q13291|Q9H1Y0|Q9C030|Q06187	#N/A	#N/A	#N/A	128	31060	#N/A
2700	regulation of production of molecular mediator of immune response	0.0069377	5	106	137	19945	Q13291|Q9H1Y0|Q9C030|P78527|Q06187	#N/A	#N/A	#N/A	128	31060	#N/A
8283	cell proliferation	0.00697	13	680	137	19945	P48681|Q16611|Q9Y266|P10415|P78527|P35580|Q07817|Q8WU20|Q13291|A8K0Z3|Q92995|P00533|Q5VTD9	0.029856	10	939	128	31060	P35580|Q07817|P48681|Q16611|Q9Y266|Q8WU20|P10415|Q92995|P00533|Q5VTD9
44765	single-organism transport	0.0072396	31	2530	137	19945	Q14964|P09429|P06239|P07947|P54619|P15924|Q96KP1|P35579|P51149|Q06187|P35580|Q96EE3|P63167|A8K0Z3|Q96GC9|Q92574|P46821|O60260|Q14457|Q9P2Y5|Q96A65|P58004|P54646|Q8IYI6|P42858|Q96FJ2|Q13291|P55160|P46459|Q92622|Q6P1M0	#N/A	#N/A	#N/A	128	31060	#N/A
48511	rhythmic process	0.0074663	8	290	137	19945	Q07817|P10415|P08709|P00533|P62136|P78527|Q13131|P54646	0.0078547	6	274	128	31060	Q07817|P10415|P08709|P00533|Q13131|P54646
1904951	positive regulation of establishment of protein localization	0.0076282	11	519	137	19945	P09429|P63167|P61981|Q96FJ2|Q13291|P10415|Q13625|Q9C030|Q9Y371|P00533|O75143	0.040505	6	426	128	31060	P63167|P61981|Q96FJ2|P10415|Q9Y371|P00533
1901987	regulation of cell cycle phase transition	0.0077904	9	365	137	19945	O15392|P10415|P62877|Q13619|Q16531|Q6NUQ1|P00533|Q8N122|P78527	0.039981	5	302	128	31060	O15392|P10415|Q13619|Q16531|P00533
6979	response to oxidative stress	0.0077904	9	365	137	19945	Q14457|P53355|Q16611|P10415|P58004|P00533|O60260|Q13131|Q06187	#N/A	#N/A	#N/A	128	31060	#N/A
2758	innate immune response-activating signal transduction	0.0078231	7	226	137	19945	P09429|Q9NYJ8|Q8N5C8|Q8NEB9|Q99570|Q9C035|Q06187	0.00092704	6	166	128	31060	Q9NYJ8|Q8N5C8|Q8NEB9|Q99570|Q9C035|Q06187
7059	chromosome segregation	0.0079226	8	294	137	19945	Q96EE3|Q14457|O15392|O95229|Q9Y266|Q9UQE7|Q9P2Y5|Q14683	0.023217	5	250	128	31060	Q96EE3|O15392|O95229|Q9UQE7|Q14683
45321	leukocyte activation	0.0080296	15	874	137	19945	P09429|P06239|Q16611|P10415|P15924|P78527|P35579|P51149|Q06187|P63167|Q13291|Q9H1Y0|A8K0Z3|Q92574|P55160	0.023322	8	614	128	31060	P09429|P06239|Q16611|Q13291|P10415|P78527|P35579|Q06187
6897	endocytosis	0.0081608	12	609	137	19945	Q14964|Q07817|P09429|Q14457|P07947|O95219|Q13291|P00533|P55160|P35579|P51149|Q92622	#N/A	#N/A	#N/A	128	31060	#N/A
31347	regulation of defense response	0.0082033	13	696	137	19945	P09429|Q9NYJ8|P06239|O95219|Q8NEB9|Q9C030|Q99570|Q9C035|Q06187|Q8N5C8|Q16543|O15553|P00533	0.0047852	10	676	128	31060	Q9NYJ8|Q8N5C8|P06239|Q8NEB9|Q16543|O15553|P00533|Q99570|Q9C035|Q06187
51881	regulation of mitochondrial membrane potential	0.0082863	4	65	137	19945	Q07817|Q16611|P10415|O60260	0.00073395	4	49	128	31060	Q07817|Q16611|P42858|P10415
8630	intrinsic apoptotic signaling pathway in response to DNA damage	0.0082863	4	65	137	19945	Q07817|Q16611|Q07820|P78527	0.0017901	5	121	128	31060	Q07817|Q16611|P10415|Q07820|P78527
50778	positive regulation of immune response	0.0084805	13	699	137	19945	P09429|Q9NYJ8|P06239|P07947|O95219|P10415|Q8NEB9|Q9C030|Q99570|Q9C035|Q06187|Q8N5C8|P55160	0.015226	10	824	128	31060	Q9NYJ8|Q8N5C8|P06239|P07947|P10415|Q8NEB9|Q99570|P55160|Q9C035|Q06187
43170	macromolecule metabolic process	0.0090115	71	7709	137	19945	P51784|Q8TDY2|P07947|Q9Y4W6|Q9C030|P54619|P15924|Q9NT62|Q99570|O75385|Q9C035|P35579|P51149|Q06187|P63167|O60841|Q96RU8|P62310|Q70EL3|P62877|Q13283|P15170|Q14694|Q14457|Q9Y4P1|Q86Y13|Q96ES7|Q8N5C8|Q8IYM9|Q9UQE7|P00533|Q13131|P09429|Q9NYJ8|P06239|P13807|P10415|Q8NEB9|Q13619|P19474|Q6UXN9|Q9UNL4|P78527|Q9NU22|Q96EE3|Q8WU20|Q9H1Y0|P57078|Q92995|Q9Y250|Q16531|P61962|Q9Y371|P62136|O60260|Q9Y577|O15392|…	0.00080443	66	10738	128	31060	P51784|Q8TDY2|P07947|Q9Y4W6|P54619|P15924|Q9NT62|Q96KP1|Q99570|O75385|Q9C035|P35579|P38646|P51149|Q06187|P63167|O60841|Q96RU8|P62310|Q70EL3|P62877|P15170|Q14694|Q9Y4P1|Q96A65|Q86Y13|Q96ES7|Q8N5C8|Q8IYM9|Q8IYI6|Q9UQE7|P00533|Q13131|P09429|Q9NYJ8|P06239|Q5MNZ9|P13807|P10415|Q8NEB9|Q13619|P19474|Q6UXN9|Q9UNL4|P78527|Q9H1Y0|Q92995|Q9Y250|Q16531|P61962|P62136|O60260|Q9Y577|O15392|P53355|Q13428|Q16611|…
2218	activation of innate immune response	0.0093088	7	234	137	19945	P09429|Q9NYJ8|Q8N5C8|Q8NEB9|Q99570|Q9C035|Q06187	0.0013469	6	180	128	31060	Q9NYJ8|Q8N5C8|Q8NEB9|Q99570|Q9C035|Q06187
2764	immune response-regulating signaling pathway	0.0093973	11	536	137	19945	P09429|Q9NYJ8|Q8N5C8|P06239|P07947|P10415|Q8NEB9|Q99570|P55160|Q9C035|Q06187	0.00014695	12	605	128	31060	Q9NYJ8|Q8N5C8|P06239|P07947|Q8WU20|P10415|Q8NEB9|P00533|Q99570|P55160|Q9C035|Q06187
51091	positive regulation of sequence-specific DNA binding transcription factor activity	0.0094779	7	235	137	19945	Q9NYJ8|Q8N5C8|Q8IYM9|P57078|P19474|Q9C035|Q06187	0.020118	5	238	128	31060	Q9NYJ8|Q8N5C8|P57078|Q9C035|Q06187
61025	membrane fusion	0.00952	6	172	137	19945	Q14964|Q16611|Q9P2Y5|Q9Y4W6|P51149|P46459	0.0014607	5	115	128	31060	Q14964|Q16611|Q9Y4W6|P51149|P46459
65003	macromolecular complex assembly	0.0098399	20	1387	137	19945	Q9P2Y5|Q16625|Q9C030|Q13619|P19474|Q96KP1|Q9C035|Q676U5|Q9NU22|P62310|Q8IYM9|Q8IYI6|P62877|Q16531|Q9Y371|Q92574|P55160|O60260|Q13131|P46459	0.049037	13	1538	128	31060	Q16625|Q9C030|P54619|P19474|Q9C035|Q676U5|Q9NU22|Q8IYM9|O60861|Q9Y371|Q92574|P55160|Q13131
50801	ion homeostasis	0.010036	12	627	137	19945	Q14964|P09429|P06239|Q16611|P10415|Q9Y4W6|P00533|O60260|Q13131|Q16891|P54646|P51149	0.0056932	10	695	128	31060	Q14964|P06239|Q16611|P42858|P10415|P00533|Q13131|Q16891|P54646|P51149
1903530	regulation of secretion by cell	0.010036	12	627	137	19945	P09429|O15392|O95219|Q13291|Q9H1Y0|Q8NEB9|Q9C030|P00533|O60260|P11234|P51149|P46459	#N/A	#N/A	#N/A	128	31060	#N/A
32990	cell part morphogenesis	0.010036	10	460	137	19945	P35580|Q99689|Q07817|P48681|Q8WU20|P10415|Q9Y4W6|P00533|P46821|O75385	0.0018971	12	824	128	31060	P35580|Q99689|P48681|O60861|P60660|P10415|Q9Y4W6|O14950|P00533|P46821|O75385|P35579
1776	leukocyte homeostasis	0.010036	4	69	137	19945	P09429|Q16611|P10415|P55160	0.038672	3	97	128	31060	Q16611|P10415|P55160
2001020	regulation of response to DNA damage stimulus	0.010762	6	177	137	19945	Q07817|P09429|Q07820|Q13619|Q6NUQ1|P00533	#N/A	#N/A	#N/A	128	31060	#N/A
1903900	regulation of viral life cycle	0.010762	6	177	137	19945	P10415|Q9C030|Q16531|P19474|Q9C035|O60260	#N/A	#N/A	#N/A	128	31060	#N/A
51098	regulation of binding	0.011115	8	313	137	19945	P09429|P48681|Q16611|P10415|Q9C030|P62136|O60260|P11234	#N/A	#N/A	#N/A	128	31060	#N/A
42176	regulation of protein catabolic process	0.011258	9	389	137	19945	Q9Y4P1|Q96RU8|Q9BW61|Q92995|P60520|P00533|O60260|P51149|P46459	#N/A	#N/A	#N/A	128	31060	#N/A
44767	single-organism developmental process	0.011576	53	5343	137	19945	Q8TDY2|P07947|Q9Y266|Q9Y4W6|P15924|O75385|P35579|P38646|Q06187|P35580|Q99689|P63167|Q9C0C7|P61981|A8K0Z3|Q96GC9|Q92574|P46821|Q14457|P48681|Q96A65|Q07820|Q07817|P42858|Q9UQE7|P60660|Q13291|P00533|P55160|P09429|Q9NYJ8|P06239|P13807|P10415|Q13619|P78527|O60861|Q8WU20|Q9H1Y0|P57078|Q92995|Q9Y250|P61962|P62136|O60260|Q13428|Q16611|P08709|Q96FJ2|Q5VTD9|Q8NFG4|Q14683|Q6P1M0	0.0028308	48	7300	128	31060	P09429|Q9NYJ8|P06239|P13807|Q8TDY2|Q9Y266|P10415|Q9Y4W6|P15924|P78527|O75385|P35579|Q06187|P35580|Q99689|Q9C0C7|P61981|O60861|Q8WU20|Q9H1Y0|P57078|Q92995|Q9Y250|P61962|Q96GC9|Q92574|P46821|P62136|O60260|Q14457|P48681|Q13428|Q16611|Q13625|Q07820|P08709|Q07817|P42858|Q96FJ2|Q9UQE7|P60660|O14950|P00533|P55160|Q5VTD9|Q8NFG4|Q14683|Q6P1M0
33135	regulation of peptidyl-serine phosphorylation	0.011646	5	122	137	19945	Q16611|P10415|Q9C030|Q8N122|Q13131	#N/A	#N/A	#N/A	128	31060	#N/A
16050	vesicle organization	0.011654	8	316	137	19945	Q14964|Q8IYI6|O95219|P10415|Q9P2Y5|Q8NEB9|P51149|P46459	0.04548	4	202	128	31060	Q14964|P10415|Q8NEB9|P51149
2253	activation of immune response	0.011837	11	555	137	19945	P09429|Q9NYJ8|Q8N5C8|P06239|P07947|P10415|Q8NEB9|Q99570|P55160|Q9C035|Q06187	0.0014231	10	559	128	31060	Q9NYJ8|Q8N5C8|P06239|P07947|P10415|Q8NEB9|Q99570|P55160|Q9C035|Q06187
43393	regulation of protein binding	0.011842	6	181	137	19945	P48681|Q16611|P10415|P62136|O60260|P11234	#N/A	#N/A	#N/A	128	31060	#N/A
48878	chemical homeostasis	0.011952	15	917	137	19945	Q14964|P09429|P06239|Q16611|P10415|Q9Y4W6|P58004|P54646|P51149|Q16531|A8MW95|P00533|O60260|Q13131|Q16891	0.045577	10	1024	128	31060	Q14964|P06239|Q16611|P42858|P10415|P00533|Q13131|Q16891|P54646|P51149
44712	single-organism catabolic process	0.011952	14	823	137	19945	Q14457|Q9Y4P1|Q8TDY2|P58004|Q9NT62|Q86Y13|P51149|Q9H1Y0|Q92995|Q7Z3C6|O60260|O94817|Q9GZQ8|Q6P1M0	#N/A	#N/A	#N/A	128	31060	#N/A
1902532	negative regulation of intracellular signal transduction	0.011952	10	473	137	19945	Q07817|Q9P0N9|P10415|P58004|Q92574|O60260|Q14694|Q13131|P54646|Q8NFG4	0.0060695	8	462	128	31060	Q07817|Q9P0N9|P10415|Q07820|Q92574|Q13131|P54646|Q8NFG4
1901700	response to oxygen-containing compound	0.011958	20	1415	137	19945	Q14457|P53355|P07947|Q16611|P10415|Q8NEB9|Q9C030|P58004|P08709|P78527|P54646|Q06187|Q07817|Q96RU8|P61981|Q92574|P00533|Q8N122|O60260|Q13131	0.0015436	19	1778	128	31060	Q14457|P06239|Q16611|P10415|Q8NEB9|P54619|P08709|Q99570|P78527|P54646|Q06187|Q07817|Q96RU8|P61981|Q8WU20|Q92574|P00533|Q8N122|Q13131
45860	positive regulation of protein kinase activity	0.011958	10	474	137	19945	Q9NYJ8|Q8N5C8|Q16611|Q8WU20|P54619|P00533|Q8N122|P55160|Q13131|P11234	0.0045263	9	550	128	31060	Q9NYJ8|Q8N5C8|Q5MNZ9|Q8WU20|P54619|P00533|Q8N122|P55160|Q13131
42592	homeostatic process	0.011977	20	1417	137	19945	Q14964|P09429|P06239|Q16611|P10415|Q9Y4W6|Q07820|P58004|P78527|P54646|P38646|P51149|Q9H1Y0|Q16531|A8MW95|P00533|P55160|O60260|Q13131|Q16891	#N/A	#N/A	#N/A	128	31060	#N/A
45088	regulation of innate immune response	0.012065	9	395	137	19945	P09429|Q9NYJ8|Q8N5C8|Q8NEB9|Q9C030|Q16543|Q99570|Q9C035|Q06187	0.0044454	7	331	128	31060	Q9NYJ8|Q8N5C8|Q8NEB9|Q16543|Q99570|Q9C035|Q06187
31344	regulation of cell projection organization	0.012172	11	559	137	19945	Q99689|P63167|Q9P0N9|P42858|Q9H1Y0|A8K0Z3|Q9Y250|Q9NT62|Q92574|P46821|O60260	#N/A	#N/A	#N/A	#N/A	#N/A	#N/A
1775	cell activation	0.012469	16	1020	137	19945	P09429|P06239|Q16611|P10415|P15924|P78527|P35579|P51149|Q06187|P63167|Q13291|Q9H1Y0|A8K0Z3|Q92574|P00533|P55160	0.048671	9	881	128	31060	P09429|P06239|Q16611|Q13291|P10415|P00533|P78527|P35579|Q06187
7051	spindle organization	0.012469	5	125	137	19945	O15392|Q9P2Y5|A8K0Z3|P35579|Q14683	0.015697	4	134	128	31060	O95229|Q9UQE7|P35579|Q14683
9411	response to UV	0.0133	5	127	137	19945	Q16611|P10415|Q16531|P00533|Q13131	#N/A	#N/A	#N/A	128	31060	#N/A
2697	regulation of immune effector process	0.013532	8	326	137	19945	P09429|P06239|O95219|Q13291|Q9H1Y0|Q9C030|P78527|Q06187	#N/A	#N/A	#N/A	128	31060	#N/A
98813	nuclear chromosome segregation	0.013532	7	254	137	19945	Q96EE3|Q14457|O15392|O95229|Q9Y266|Q9UQE7|Q14683	0.029406	4	170	128	31060	Q96EE3|O95229|Q9UQE7|Q14683
34330	cell junction organization	0.014303	6	190	137	19945	Q15149|P10415|Q16625|P15924|Q96GC9|Q8NFG4	0.0086181	6	281	128	31060	Q15149|P10415|Q16625|P15924|Q96GC9|Q8NFG4
45087	innate immune response	0.014478	12	662	137	19945	P09429|Q8IYM9|P06239|P53355|P07947|Q13291|Q9H1Y0|P19474|O15553|Q9C035|O94817|Q06187	6.9218e-08	21	1007	128	31060	P09429|Q9NYJ8|P06239|P53355|P07947|P10415|Q8NEB9|P19474|Q99570|P78527|Q9C035|Q06187|Q07817|Q8N5C8|Q8WU20|Q9H1Y0|Q9Y250|O15553|P00533|Q7Z3C6|O94817
10604	positive regulation of macromolecule metabolic process	0.014833	33	2909	137	19945	P09429|Q9NYJ8|P06239|Q8TDY2|P07947|P10415|Q9C030|P54619|P78527|Q9C035|P35579|P51149|Q6ZNE5|Q96RU8|Q9P0N9|Q8WU20|Q92995|O15553|Q8N122|O60260|Q9Y4P1|P53355|Q16611|Q92609|P58004|P11234|Q8N5C8|Q13291|P00533|P55160|Q13131|Q8NFG4|P46459	0.04506	22	3156	128	31060	P09429|Q9Y4P1|Q9NYJ8|P06239|Q5MNZ9|Q8TDY2|Q16611|P10415|P54619|P78527|Q9C035|Q96RU8|Q8N5C8|Q9P0N9|Q8WU20|O15553|P00533|Q8N122|P55160|Q13131|Q8NFG4|P46459
1902578	single-organism localization	0.014993	31	2676	137	19945	Q14964|P09429|P06239|P07947|P54619|P15924|Q96KP1|P35579|P51149|Q06187|P35580|Q96EE3|P63167|A8K0Z3|Q96GC9|Q92574|P46821|O60260|Q14457|Q9P2Y5|Q96A65|P58004|P54646|Q8IYI6|P42858|Q96FJ2|Q13291|P55160|P46459|Q92622|Q6P1M0	#N/A	#N/A	#N/A	128	31060	#N/A
34599	cellular response to oxidative stress	0.015173	6	193	137	19945	Q14457|P53355|P10415|P58004|Q13131|Q06187	#N/A	#N/A	#N/A	128	31060	#N/A
2001056	positive regulation of cysteine-type endopeptidase activity	0.015173	5	132	137	19945	P09429|P06239|P53355|Q16611|O15553	0.02007	4	145	128	31060	P09429|P06239|Q16611|O15553
34329	cell junction assembly	0.015173	5	132	137	19945	Q15149|P10415|Q16625|Q96GC9|Q8NFG4	#N/A	#N/A	#N/A	128	31060	#N/A
32502	developmental process	0.015394	53	5427	137	19945	Q8TDY2|P07947|Q9Y266|Q9Y4W6|P15924|O75385|P35579|P38646|Q06187|P35580|Q99689|P63167|Q9C0C7|P61981|A8K0Z3|Q96GC9|Q92574|P46821|Q14457|P48681|Q96A65|Q07820|Q07817|P42858|Q9UQE7|P60660|Q13291|P00533|P55160|P09429|Q9NYJ8|P06239|P13807|P10415|Q13619|P78527|O60861|Q8WU20|Q9H1Y0|P57078|Q92995|Q9Y250|P61962|P62136|O60260|Q13428|Q16611|P08709|Q96FJ2|Q5VTD9|Q8NFG4|Q14683|Q6P1M0	0.0019955	49	7390	128	31060	Q8TDY2|Q9Y266|Q9Y4W6|P15924|O75385|P35579|Q06187|P35580|Q99689|P63167|Q9C0C7|P61981|Q96GC9|Q92574|P46821|Q14457|P48681|Q07820|Q07817|P42858|Q9UQE7|P60660|O14950|P00533|P55160|P09429|Q9NYJ8|P06239|P13807|P10415|P78527|O60861|Q8WU20|Q9H1Y0|P57078|Q92995|Q9Y250|P61962|P62136|O60260|Q13428|Q16611|Q13625|P08709|Q96FJ2|Q5VTD9|Q8NFG4|Q14683|Q6P1M0
42147	retrograde transport, endosome to Golgi	0.015518	4	80	137	19945	Q9P2M4|Q92609|A8K0Z3|P51149	#N/A	#N/A	#N/A	128	31060	#N/A
6890	retrograde vesicle-mediated transport, Golgi to ER	0.016185	4	81	137	19945	P42858|Q9P2Y5|Q6NUQ1|P46459	#N/A	#N/A	#N/A	128	31060	#N/A
48731	system development	0.016283	43	4154	137	19945	P09429|Q9NYJ8|P06239|P13807|Q8TDY2|P10415|Q9Y4W6|P15924|Q13619|P78527|O75385|P35579|P38646|Q06187|P35580|Q99689|P63167|Q9C0C7|P61981|O60861|Q8WU20|Q9H1Y0|Q9Y250|Q92574|P46821|P62136|O60260|Q14457|P48681|Q13428|Q16611|Q96A65|P08709|Q07817|P42858|Q96FJ2|P60660|Q13291|P00533|P55160|Q5VTD9|Q8NFG4|Q6P1M0	0.0078923	38	5642	128	31060	P09429|Q9NYJ8|P06239|P13807|Q8TDY2|P10415|Q9Y4W6|P15924|P78527|O75385|P35579|P35580|Q99689|Q9C0C7|P61981|O60861|Q8WU20|Q9H1Y0|Q9Y250|Q92574|P46821|P62136|O60260|Q14457|P48681|Q13428|Q16611|Q13625|P08709|Q07817|P42858|Q96FJ2|P60660|O14950|P00533|P55160|Q8NFG4|Q6P1M0
43408	regulation of MAPK cascade	0.016689	12	676	137	19945	P09429|Q9NYJ8|Q96RU8|Q8N5C8|Q8TDY2|Q8WU20|Q13291|P00533|Q9C035|O60260|Q13131|Q8NFG4	0.045087	8	716	128	31060	Q9NYJ8|Q96RU8|Q8N5C8|Q8WU20|P00533|Q9C035|Q13131|Q8NFG4
9314	response to radiation	0.016689	9	419	137	19945	Q07817|Q16611|P10415|Q16531|P00533|P62136|P78527|Q13131|Q14683	0.015034	8	555	128	31060	Q07817|Q16611|P42858|P10415|Q13625|P00533|P78527|Q14683
1902882	regulation of response to oxidative stress	0.016689	4	82	137	19945	Q07820|P58004|Q92574|O60260	#N/A	#N/A	#N/A	128	31060	#N/A
2690	positive regulation of leukocyte chemotaxis	0.016689	4	82	137	19945	P09429|Q13291|P08709|P55160	#N/A	#N/A	#N/A	128	31060	#N/A
45069	regulation of viral genome replication	0.016689	4	82	137	19945	P10415|Q9C030|Q16531|O60260	#N/A	#N/A	#N/A	128	31060	#N/A
7041	lysosomal transport	0.016689	4	82	137	19945	Q6ZNE5|A8MW95|O60260|P51149	#N/A	#N/A	#N/A	128	31060	#N/A
32103	positive regulation of response to external stimulus	0.016868	7	267	137	19945	P09429|O95219|Q13291|P08709|P00533|P55160|Q06187	#N/A	#N/A	#N/A	128	31060	#N/A
5913	cell-cell adherens junction	0.01729	4	83	137	19945	Q8WU20|P15924|P62136|P35579	#N/A	#N/A	#N/A	128	31060	#N/A
51046	regulation of secretion	0.01762	12	682	137	19945	P09429|O15392|O95219|Q13291|Q9H1Y0|Q8NEB9|Q9C030|P00533|O60260|P11234|P51149|P46459	#N/A	#N/A	#N/A	128	31060	#N/A
31400	negative regulation of protein modification process	0.017685	11	593	137	19945	Q6ZNE5|Q96RU8|P61981|Q16611|Q9H1Y0|P19474|Q8N122|P55160|P78527|O60260|Q8NFG4	0.014052	8	548	128	31060	Q96RU8|P61981|Q16611|Q9H1Y0|P19474|P55160|O60260|Q8NFG4
6887	exocytosis	0.017745	13	775	137	19945	P09429|Q96A65|P15924|Q96KP1|P51149|Q06187|P35580|P63167|Q8IYI6|A8K0Z3|Q96GC9|P55160|P46459	0.022386	6	356	128	31060	P35580|Q8IYI6|Q96A65|Q96KP1|Q06187|P46459
44772	mitotic cell cycle phase transition	0.01809	7	271	137	19945	P63167|P48681|O15392|P61981|Q13619|Q9Y250|P15170	0.015226	6	322	128	31060	P63167|P48681|O15392|P61981|Q13619|P15170
6605	protein targeting	0.018253	9	426	137	19945	Q9Y4P1|O76094|P61981|Q96A65|Q16543|Q9NT62|Q99570|O95166|P51149	0.013813	8	546	128	31060	O76094|P61981|P42858|Q16543|Q9NT62|O95166|P38646|P51149
46777	protein autophosphorylation	0.018585	6	203	137	19945	P06239|P53355|P07947|P00533|O75385|Q06187	0.0061378	6	256	128	31060	P06239|P53355|P07947|P00533|O75385|Q06187
44700	single organism signaling	0.019084	52	5358	137	19945	Q14964|P07947|P54619|P15924|Q99570|O75385|Q9C035|P35579|P51149|Q06187|Q96RU8|Q96DA2|P62877|Q13283|Q14694|Q96IW2|Q96A65|Q07820|Q86Y13|O95166|Q07817|Q8N5C8|Q8IYM9|Q9UQE7|Q13291|P00533|P55160|Q13131|P09429|Q9NYJ8|P06239|Q5MNZ9|P10415|Q8NEB9|Q13619|P19474|Q9UNL4|P78527|Q8WU20|Q16531|Q8N122|P62136|O60260|P53355|Q16611|Q13625|P58004|P54646|P11234|Q16543|Q8NFG4|Q14683	2.3617e-05	53	6906	128	31060	Q14964|Q8TDY2|P07947|P54619|P15924|Q99570|O75385|Q9C035|P35579|P51149|Q06187|P63167|Q96RU8|Q96DA2|P61981|P62877|Q13283|O15553|Q92574|Q14694|Q07820|O95166|Q07817|Q8N5C8|P42858|Q9UQE7|Q13291|P00533|P55160|Q13131|P46459|Q9NYJ8|P06239|Q5MNZ9|P10415|Q8NEB9|Q13619|Q9UNL4|P78527|Q96EE3|Q8WU20|Q16531|Q8N122|P62136|P53355|O95229|Q16611|Q13625|P54646|P11234|Q96FJ2|Q8NFG4|Q14683
43467	regulation of generation of precursor metabolites and energy	0.019204	4	86	137	19945	P54619|P62136|Q13131|P54646	0.0025129	4	72	128	31060	P54619|P62136|Q13131|P54646
23052	signaling	0.019293	52	5362	137	19945	Q14964|P07947|P54619|P15924|Q99570|O75385|Q9C035|P35579|P51149|Q06187|Q96RU8|Q96DA2|P62877|Q13283|Q14694|Q96IW2|Q96A65|Q07820|Q86Y13|O95166|Q07817|Q8N5C8|Q8IYM9|Q9UQE7|Q13291|P00533|P55160|Q13131|P09429|Q9NYJ8|P06239|Q5MNZ9|P10415|Q8NEB9|Q13619|P19474|Q9UNL4|P78527|Q8WU20|Q16531|Q8N122|P62136|O60260|P53355|Q16611|Q13625|P58004|P54646|P11234|Q16543|Q8NFG4|Q14683	2.3617e-05	53	6906	128	31060	Q14964|Q8TDY2|P07947|P54619|P15924|Q99570|O75385|Q9C035|P35579|P51149|Q06187|P63167|Q96RU8|Q96DA2|P61981|P62877|Q13283|O15553|Q92574|Q14694|Q07820|O95166|Q07817|Q8N5C8|P42858|Q9UQE7|Q13291|P00533|P55160|Q13131|P46459|Q9NYJ8|P06239|Q5MNZ9|P10415|Q8NEB9|Q13619|Q9UNL4|P78527|Q96EE3|Q8WU20|Q16531|Q8N122|P62136|P53355|O95229|Q16611|Q13625|P54646|P11234|Q96FJ2|Q8NFG4|Q14683
7165	signal transduction	0.019494	49	4973	137	19945	Q14964|P07947|P54619|Q99570|O75385|Q9C035|P35579|P51149|Q06187|Q96RU8|Q96DA2|P62877|Q13283|Q14694|Q96IW2|Q07820|Q86Y13|O95166|Q07817|Q8N5C8|Q8IYM9|Q9UQE7|Q13291|P00533|P55160|Q13131|P09429|Q9NYJ8|P06239|Q5MNZ9|P10415|Q8NEB9|Q13619|P19474|Q9UNL4|P78527|Q8WU20|Q16531|Q8N122|P62136|P53355|Q16611|Q13625|P58004|P54646|P11234|Q16543|Q8NFG4|Q14683	1.5166e-05	51	6410	128	31060	Q14964|Q8TDY2|P07947|P54619|Q99570|O75385|Q9C035|P35579|P51149|Q06187|P63167|Q96RU8|Q96DA2|P61981|P62877|Q13283|O15553|Q92574|Q14694|Q07820|O95166|Q07817|Q8N5C8|P42858|Q9UQE7|Q13291|P00533|P55160|Q13131|Q9NYJ8|P06239|Q5MNZ9|P10415|Q8NEB9|Q13619|Q9UNL4|P78527|Q96EE3|Q8WU20|Q16531|Q8N122|P62136|P53355|O95229|Q16611|Q13625|P54646|P11234|Q96FJ2|Q8NFG4|Q14683
2831	regulation of response to biotic stimulus	0.019518	5	142	137	19945	P09429|Q96RU8|P06239|Q9C030|Q9C035	#N/A	#N/A	#N/A	128	31060	#N/A
90630	activation of GTPase activity	0.019806	4	87	137	19945	Q9P2M4|Q9P0N9|Q92609|Q92574	#N/A	#N/A	#N/A	128	31060	#N/A
44770	cell cycle phase transition	0.019852	7	277	137	19945	P63167|P48681|O15392|P61981|Q13619|Q9Y250|P15170	0.015697	6	325	128	31060	P63167|P48681|O15392|P61981|Q13619|P15170
45930	negative regulation of mitotic cell cycle	0.019852	7	277	137	19945	Q07817|O95229|P10415|P62877|P00533|P78527|Q14683	0.024308	5	257	128	31060	Q07817|O95229|P10415|P00533|Q14683
1901575	organic substance catabolic process	0.020439	21	1607	137	19945	P09429|Q14457|P51784|Q8TDY2|Q9P2Y5|Q13619|P58004|Q99570|Q86Y13|P51149|P62310|Q70EL3|P62877|Q92995|Q16531|P15170|Q9Y371|A8MW95|O60260|Q14694|Q6P1M0	#N/A	#N/A	#N/A	128	31060	#N/A
2696	positive regulation of leukocyte activation	0.020556	8	355	137	19945	P09429|P06239|P07947|O95219|Q13291|P10415|P55160|Q06187	#N/A	#N/A	#N/A	128	31060	#N/A
10212	response to ionizing radiation	0.021087	5	145	137	19945	Q07817|Q16611|P10415|P78527|Q13131	0.0073675	5	178	128	31060	Q07817|Q16611|P10415|Q13625|P78527
1903901	negative regulation of viral life cycle	0.021233	4	89	137	19945	Q9C030|P19474|Q9C035|O60260	#N/A	#N/A	#N/A	128	31060	#N/A
7275	multicellular organism development	0.021369	47	4739	137	19945	P09429|Q9NYJ8|P06239|P13807|Q8TDY2|Q9Y266|P10415|Q9Y4W6|P15924|Q13619|P78527|O75385|P35579|P38646|Q06187|P35580|Q99689|P63167|Q9C0C7|P61981|O60861|Q8WU20|Q9H1Y0|Q9Y250|P61962|Q96GC9|Q92574|P46821|P62136|O60260|Q14457|P48681|Q13428|Q16611|Q96A65|Q07820|P08709|Q07817|P42858|Q96FJ2|P60660|Q13291|P00533|P55160|Q5VTD9|Q8NFG4|Q6P1M0	0.0070469	43	6607	128	31060	P09429|Q9NYJ8|P06239|P13807|Q8TDY2|Q9Y266|P10415|Q9Y4W6|P15924|P78527|O75385|P35579|P35580|Q99689|Q9C0C7|P61981|O60861|Q8WU20|Q9H1Y0|Q9Y250|P61962|Q96GC9|Q92574|P46821|P62136|O60260|Q14457|P48681|Q13428|Q16611|Q13625|Q07820|P08709|Q07817|P42858|Q96FJ2|P60660|O14950|P00533|P55160|Q5VTD9|Q8NFG4|Q6P1M0
48858	cell projection morphogenesis	0.021446	9	439	137	19945	P35580|Q99689|P48681|Q8WU20|P10415|Q9Y4W6|P00533|P46821|O75385	0.0015436	12	803	128	31060	P35580|Q99689|P48681|O60861|P60660|P10415|Q9Y4W6|O14950|P00533|P46821|O75385|P35579
34341	response to interferon-gamma	0.021888	5	147	137	19945	Q8IYM9|P53355|P19474|O15553|Q9C035	#N/A	#N/A	#N/A	128	31060	#N/A
51248	negative regulation of protein metabolic process	0.021994	17	1198	137	19945	O15392|P53355|Q16611|P19474|P58004|P78527|Q6ZNE5|Q96RU8|P61981|Q9H1Y0|P60520|Q92574|P00533|Q8N122|P55160|O60260|Q8NFG4	0.0025909	13	991	128	31060	O15392|P53355|Q16611|P19474|Q96RU8|P61981|Q9H1Y0|P60520|Q92574|P00533|P55160|O60260|Q8NFG4
32101	regulation of response to external stimulus	0.021994	12	707	137	19945	P09429|Q96RU8|P06239|O95219|Q13291|Q9C030|P08709|O15553|P00533|P55160|Q9C035|Q06187	#N/A	#N/A	#N/A	128	31060	#N/A
209	protein polyubiquitination	0.021994	7	284	137	19945	P10415|Q9C030|P62877|P19474|Q86Y13|Q9C035|O60260	0.010159	5	197	128	31060	P10415|P19474|Q86Y13|Q9C035|O60260
31334	positive regulation of protein complex assembly	0.02259	6	214	137	19945	A8K0Z3|P62877|Q13619|Q16531|Q9Y371|P55160	#N/A	#N/A	#N/A	128	31060	#N/A
2000116	regulation of cysteine-type endopeptidase activity	0.023008	6	215	137	19945	P09429|P06239|O15392|P53355|Q16611|O15553	0.023322	5	251	128	31060	P09429|P06239|O15392|Q16611|O15553
10522	regulation of calcium ion transport into cytosol	0.023008	4	92	137	19945	Q16611|P42858|P10415|Q9H1Y0	#N/A	#N/A	#N/A	128	31060	#N/A
10950	positive regulation of endopeptidase activity	0.023364	5	150	137	19945	P09429|P06239|P53355|Q16611|O15553	0.02162	4	150	128	31060	P09429|P06239|Q16611|O15553
90066	regulation of anatomical structure size	0.02352	9	448	137	19945	Q8TDY2|Q9H1Y0|A8K0Z3|Q92574|P00533|Q8N122|P46821|P55160|P62136	0.0041594	9	541	128	31060	Q8TDY2|Q9H1Y0|A8K0Z3|Q92574|P00533|Q8N122|P46821|P55160|O75385
50867	positive regulation of cell activation	0.023759	8	367	137	19945	P09429|P06239|P07947|O95219|Q13291|P10415|P55160|Q06187	#N/A	#N/A	#N/A	128	31060	#N/A
2001242	regulation of intrinsic apoptotic signaling pathway	0.023788	5	151	137	19945	Q07817|P06239|P10415|Q07820|O60260	0.020816	4	147	128	31060	Q07817|P06239|P10415|Q07820
31099	regeneration	0.024274	5	152	137	19945	Q16611|P10415|P08709|P00533|O75385	0.04548	4	202	128	31060	Q16611|P10415|P08709|O75385
2262	myeloid cell homeostasis	0.024274	4	94	137	19945	P09429|Q16611|P55160|P38646	#N/A	#N/A	#N/A	128	31060	#N/A
50853	B cell receptor signaling pathway	0.025091	4	95	137	19945	P06239|P10415|P55160|Q06187	0.00034962	4	40	128	31060	P06239|P10415|P55160|Q06187
44265	cellular macromolecule catabolic process	0.02514	13	818	137	19945	P09429|P51784|Q13619|Q86Y13|P51149|P62310|Q70EL3|P62877|Q92995|Q16531|P15170|O60260|Q14694	0.0070845	12	991	128	31060	P09429|P51784|P62310|Q70EL3|P62877|Q13619|Q92995|Q16531|P15170|O60260|Q14694|P51149
32147	activation of protein kinase activity	0.025374	7	294	137	19945	Q9NYJ8|Q8N5C8|Q8WU20|P00533|Q8N122|P55160|Q13131	#N/A	#N/A	#N/A	128	31060	#N/A
45862	positive regulation of proteolysis	0.025542	8	373	137	19945	P09429|Q96RU8|P06239|P53355|Q16611|O15553|O60260|P35579	#N/A	#N/A	#N/A	128	31060	#N/A
30183	B cell differentiation	0.025676	4	96	137	19945	Q16611|P10415|P78527|Q06187	#N/A	#N/A	#N/A	128	31060	#N/A
51701	interaction with host	0.025748	5	155	137	19945	Q07817|Q13291|Q9P2Y5|O60260|P51149	#N/A	#N/A	#N/A	128	31060	#N/A
30030	cell projection organization	0.026177	15	1021	137	19945	P09429|P48681|P10415|Q9Y4W6|O75385|P35579|P35580|Q99689|P63167|P61981|Q8WU20|Q96FJ2|Q92574|P00533|P46821	0.015715	14	1430	128	31060	P09429|P48681|P10415|Q9Y4W6|O75385|P35579|P35580|Q99689|O60861|P60660|Q92574|O14950|P00533|P46821
48856	anatomical structure development	0.026393	49	5069	137	19945	Q8TDY2|Q9Y266|Q9Y4W6|P15924|O75385|P35579|P38646|Q06187|P35580|Q99689|P63167|Q9C0C7|P61981|A8K0Z3|Q96GC9|Q92574|P46821|Q14457|P48681|Q96A65|Q07820|Q07817|P42858|P60660|Q13291|P00533|P55160|P09429|Q9NYJ8|P06239|P13807|P10415|Q13619|P78527|O60861|Q8WU20|Q9H1Y0|P57078|Q9Y250|P61962|P62136|O60260|Q13428|Q16611|P08709|Q96FJ2|Q5VTD9|Q8NFG4|Q6P1M0	0.0038179	46	6992	128	31060	P09429|Q9NYJ8|P06239|P13807|Q8TDY2|Q9Y266|P10415|Q9Y4W6|P15924|P78527|O75385|P35579|Q06187|P35580|Q99689|P63167|Q9C0C7|P61981|O60861|Q8WU20|Q9H1Y0|P57078|Q9Y250|P61962|Q96GC9|Q92574|P46821|P62136|O60260|Q14457|P48681|Q13428|Q16611|Q13625|Q07820|P08709|Q07817|P42858|Q96FJ2|P60660|O14950|P00533|P55160|Q5VTD9|Q8NFG4|Q6P1M0
226	microtubule cytoskeleton organization	0.026412	8	376	137	19945	O15392|P42858|Q9P2Y5|A8K0Z3|P46821|O95166|P35579|Q14683	0.032239	7	523	128	31060	O95229|P42858|Q9UQE7|P46821|O95166|P35579|Q14683
51090	regulation of sequence-specific DNA binding transcription factor activity	0.026762	8	377	137	19945	Q9NYJ8|Q96RU8|Q8N5C8|Q8IYM9|P57078|P19474|Q9C035|Q06187	0.010984	7	406	128	31060	Q9NYJ8|Q96RU8|Q8N5C8|P57078|P19474|Q9C035|Q06187
71902	positive regulation of protein serine/threonine kinase activity	0.026762	7	298	137	19945	Q9NYJ8|Q8N5C8|Q8WU20|P00533|Q8N122|Q13131|P11234	0.01542	6	323	128	31060	Q9NYJ8|Q8N5C8|Q8WU20|P00533|Q8N122|Q13131
30162	regulation of proteolysis	0.02706	12	733	137	19945	P09429|Q96RU8|P06239|O15392|Q9BW61|P53355|Q16611|P19474|P60520|O15553|O60260|P35579	0.03414	8	667	128	31060	P09429|Q96RU8|P06239|O15392|Q16611|P19474|P60520|O15553
19725	cellular homeostasis	0.02706	12	733	137	19945	Q14964|P09429|P06239|Q16611|P10415|Q9H1Y0|Q9Y4W6|Q07820|P58004|O60260|Q16891|P51149	#N/A	#N/A	#N/A	128	31060	#N/A
34097	response to cytokine	0.027313	12	734	137	19945	Q07817|Q8IYM9|P53355|P10415|Q16625|Q9C030|Q07820|P19474|O15553|Q9C035|Q14694|Q06187	#N/A	#N/A	#N/A	128	31060	#N/A
44257	cellular protein catabolic process	0.027533	10	551	137	19945	P51784|Q70EL3|P62877|Q13619|Q92995|Q16531|Q86Y13|O60260|Q14694|P51149	0.016663	9	700	128	31060	P51784|Q70EL3|P62877|Q13619|Q92995|Q16531|O60260|Q14694|P51149
72507	divalent inorganic cation homeostasis	0.027542	8	380	137	19945	P09429|P06239|Q16611|P10415|Q9Y4W6|P00533|O60260|Q16891	#N/A	#N/A	#N/A	128	31060	#N/A
51051	negative regulation of transport	0.027609	9	464	137	19945	Q13291|P10415|Q9H1Y0|Q9NT62|P46821|O60260|Q13131|P51149|Q92622	#N/A	#N/A	#N/A	128	31060	#N/A
32269	negative regulation of cellular protein metabolic process	0.027687	16	1133	137	19945	O15392|P53355|Q16611|P19474|P58004|P78527|Q6ZNE5|Q96RU8|P61981|Q9H1Y0|P60520|Q92574|Q8N122|P55160|O60260|Q8NFG4	0.0039098	12	910	128	31060	Q96RU8|O15392|P53355|P61981|Q16611|Q9H1Y0|P19474|P60520|Q92574|P55160|O60260|Q8NFG4
43901	negative regulation of multi-organism process	0.027687	5	159	137	19945	Q96RU8|Q9C030|P19474|Q9C035|O60260	#N/A	#N/A	#N/A	128	31060	#N/A
30307	positive regulation of cell growth	0.027687	5	159	137	19945	P10415|P00533|Q8N122|P46821|O60260	#N/A	#N/A	#N/A	128	31060	#N/A
777	condensed chromosome kinetochore	0.027687	4	99	137	19945	Q96EE3|O15392|O95229|Q14683	#N/A	#N/A	#N/A	128	31060	#N/A
2688	regulation of leukocyte chemotaxis	0.027687	4	99	137	19945	P09429|Q13291|P08709|P55160	#N/A	#N/A	#N/A	128	31060	#N/A
17157	regulation of exocytosis	0.029059	5	161	137	19945	O95219|O60260|P11234|P51149|P46459	#N/A	#N/A	#N/A	128	31060	#N/A
2000045	regulation of G1/S transition of mitotic cell cycle	0.029315	5	162	137	19945	P10415|Q13619|P00533|Q8N122|P78527	#N/A	#N/A	#N/A	128	31060	#N/A
42752	regulation of circadian rhythm	0.029315	4	101	137	19945	P62136|P78527|Q13131|P54646	#N/A	#N/A	#N/A	128	31060	#N/A
46854	phosphatidylinositol phosphorylation	0.029315	4	101	137	19945	P06239|Q8WU20|Q8NEB9|P00533	#N/A	#N/A	#N/A	128	31060	#N/A
18105	peptidyl-serine phosphorylation	0.029908	5	163	137	19945	P10415|P78527|O75385|Q13131|P54646	#N/A	#N/A	#N/A	128	31060	#N/A
10952	positive regulation of peptidase activity	0.031345	5	165	137	19945	P09429|P06239|P53355|Q16611|O15553	0.023322	4	156	128	31060	P09429|P06239|Q16611|O15553
2000377	regulation of reactive oxygen species metabolic process	0.031345	5	165	137	19945	Q14457|P10415|Q9H1Y0|P00533|O60260	#N/A	#N/A	#N/A	128	31060	#N/A
1901796	regulation of signal transduction by p53 class mediator	0.031975	5	166	137	19945	Q13625|P54619|O60260|Q13131|P54646	#N/A	#N/A	#N/A	128	31060	#N/A
1901701	cellular response to oxygen-containing compound	0.032255	13	852	137	19945	Q14457|P53355|P07947|P58004|P78527|P54646|Q06187|Q07817|P61981|P00533|Q8N122|O60260|Q13131	0.00778	12	1009	128	31060	Q07817|P61981|Q8WU20|Q8NEB9|P54619|Q92574|P00533|Q99570|Q8N122|P78527|Q13131|P54646
51345	positive regulation of hydrolase activity	0.032355	14	952	137	19945	P09429|P06239|P53355|Q16611|Q92609|Q9P2M4|Q9P0N9|Q8WU20|P60520|O15553|Q92574|P00533|P55160|Q8NFG4	0.0021457	10	597	128	31060	P09429|Q9P0N9|P06239|Q5MNZ9|Q16611|P60520|O15553|Q92574|P00533|P55160
50708	regulation of protein secretion	0.032772	8	395	137	19945	P09429|O15392|Q13291|Q9H1Y0|Q8NEB9|Q9C030|P00533|O60260	#N/A	#N/A	#N/A	128	31060	#N/A
45785	positive regulation of cell adhesion	0.033086	8	396	137	19945	P09429|P06239|P07947|Q13291|Q92574|P55160|Q53GQ0|Q8NFG4	0.044267	6	436	128	31060	P06239|P07947|Q92574|P55160|Q53GQ0|Q8NFG4
7017	microtubule-based process	0.03337	10	572	137	19945	P63167|O15392|P42858|Q96FJ2|Q9P2Y5|A8K0Z3|P46821|O95166|P35579|Q14683	#N/A	#N/A	#N/A	128	31060	#N/A
6511	ubiquitin-dependent protein catabolic process	0.03349	9	483	137	19945	P51784|Q70EL3|P62877|Q13619|Q92995|Q16531|Q86Y13|O60260|Q14694	0.02515	8	626	128	31060	P51784|Q70EL3|P62877|Q13619|Q92995|Q16531|O60260|Q14694
19941	modification-dependent protein catabolic process	0.033874	9	490	137	19945	P51784|Q70EL3|P62877|Q13619|Q92995|Q16531|Q86Y13|O60260|Q14694	0.027693	8	637	128	31060	P51784|Q70EL3|P62877|Q13619|Q92995|Q16531|O60260|Q14694
43410	positive regulation of MAPK cascade	0.033874	9	484	137	19945	P09429|Q9NYJ8|Q8N5C8|Q8TDY2|Q8WU20|Q13291|P00533|Q9C035|Q13131	#N/A	#N/A	#N/A	128	31060	#N/A
1933	negative regulation of protein phosphorylation	0.033874	8	399	137	19945	Q6ZNE5|Q96RU8|P61981|Q16611|Q8N122|P78527|O60260|Q8NFG4	#N/A	#N/A	#N/A	128	31060	#N/A
1903706	regulation of hemopoiesis	0.033874	7	317	137	19945	P09429|Q96RU8|Q13619|P55160|Q8NFG4|P38646|Q06187	#N/A	#N/A	#N/A	128	31060	#N/A
30258	lipid modification	0.033874	6	241	137	19945	P06239|Q8WU20|Q8NEB9|P58004|P00533|Q13131	#N/A	#N/A	#N/A	128	31060	#N/A
42542	response to hydrogen peroxide	0.033874	4	109	137	19945	Q14457|Q16611|P10415|Q13131	0.020816	4	147	128	31060	P06239|Q16611|P10415|Q13131
2687	positive regulation of leukocyte migration	0.034519	4	110	137	19945	P09429|Q13291|P08709|P55160	#N/A	#N/A	#N/A	128	31060	#N/A
7507	heart development	0.034658	9	493	137	19945	P35580|Q9NYJ8|P13807|Q8TDY2|Q8WU20|Q9H1Y0|P15924|Q92574|P78527	0.0054998	10	691	128	31060	P35580|Q9NYJ8|P13807|Q8TDY2|Q8WU20|Q9H1Y0|Q13625|P15924|Q92574|P78527
55080	cation homeostasis	0.035199	10	585	137	19945	Q14964|P09429|P06239|Q16611|P10415|Q9Y4W6|P00533|O60260|Q16891|P51149	0.028087	8	639	128	31060	Q14964|P06239|Q16611|P42858|P10415|P00533|Q16891|P51149
6281	DNA repair	0.03533	9	495	137	19945	P09429|Q9UQE7|Q9P2Y5|P62877|Q13619|Q16531|P78527|Q14694|Q14683	0.029	9	786	128	31060	P09429|Q9UQE7|Q9P2Y5|P62877|Q13619|Q16531|P78527|Q14694|Q14683
1902806	regulation of cell cycle G1/S phase transition	0.03533	5	175	137	19945	P10415|Q13619|P00533|Q8N122|P78527	#N/A	#N/A	#N/A	128	31060	#N/A
43632	modification-dependent macromolecule catabolic process	0.035737	9	496	137	19945	P51784|Q70EL3|P62877|Q13619|Q92995|Q16531|Q86Y13|O60260|Q14694	0.028301	8	641	128	31060	P51784|Q70EL3|P62877|Q13619|Q92995|Q16531|O60260|Q14694
10243	response to organonitrogen compound	0.035742	12	778	137	19945	Q07817|P61981|P10415|Q8NEB9|P58004|P08709|Q92574|P00533|Q8N122|P78527|O60260|Q13131	0.0017005	14	1072	128	31060	P10415|Q8NEB9|P54619|P08709|Q99570|P78527|P54646|Q07817|P61981|Q8WU20|Q92574|P00533|Q8N122|Q13131
18209	peptidyl-serine modification	0.035742	5	176	137	19945	P10415|P78527|O75385|Q13131|P54646	#N/A	#N/A	#N/A	128	31060	#N/A
48525	negative regulation of viral process	0.035902	4	112	137	19945	Q9C030|P19474|Q9C035|O60260	#N/A	#N/A	#N/A	128	31060	#N/A
46834	lipid phosphorylation	0.036898	4	113	137	19945	P06239|Q8WU20|Q8NEB9|P00533	#N/A	#N/A	#N/A	128	31060	#N/A
1901698	response to nitrogen compound	0.037153	13	882	137	19945	P10415|Q8NEB9|P58004|P08709|P78527|P11234|Q07817|P61981|Q92574|P00533|Q8N122|O60260|Q13131	0.0038686	14	1184	128	31060	P10415|Q8NEB9|P54619|P08709|Q99570|P78527|P54646|Q07817|P61981|Q8WU20|Q92574|P00533|Q8N122|Q13131
9615	response to virus	0.037355	6	251	137	19945	Q07817|Q14457|Q8IYM9|P10415|Q9C030|Q9C035	0.03414	5	284	128	31060	Q07817|Q14457|Q8IYM9|P10415|Q9C035
51251	positive regulation of lymphocyte activation	0.037478	7	330	137	19945	P09429|P06239|P07947|Q13291|P10415|P55160|Q06187	0.049037	5	323	128	31060	P06239|P07947|P10415|P55160|Q06187
51259	protein oligomerization	0.038555	8	416	137	19945	Q8IYM9|Q9C030|P19474|Q9Y371|Q92574|Q9C035|Q13131|Q676U5	0.0052801	9	564	128	31060	Q8IYM9|Q9C030|P54619|P19474|Q9Y371|Q92574|Q9C035|Q13131|Q676U5
45927	positive regulation of growth	0.038555	6	253	137	19945	P10415|P00533|Q8N122|P46821|P78527|O60260	#N/A	#N/A	#N/A	128	31060	#N/A
1901654	response to ketone	0.038555	5	180	137	19945	Q07817|P08709|P00533|Q13131|P54646	#N/A	#N/A	#N/A	128	31060	#N/A
32535	regulation of cellular component size	0.039587	7	334	137	19945	Q8TDY2|A8K0Z3|Q92574|Q8N122|P46821|P55160|P62136	0.0074397	7	371	128	31060	Q8TDY2|A8K0Z3|Q92574|Q8N122|P46821|P55160|O75385
34620	cellular response to unfolded protein	0.039845	4	116	137	19945	Q5MNZ9|Q16611|Q86Y13|O60260	#N/A	#N/A	#N/A	128	31060	#N/A
98771	inorganic ion homeostasis	0.040188	10	600	137	19945	Q14964|P09429|P06239|Q16611|P10415|Q9Y4W6|P00533|O60260|Q16891|P51149	0.032239	8	659	128	31060	Q14964|P06239|Q16611|P42858|P10415|P00533|Q16891|P51149
32989	cellular component morphogenesis	0.041677	11	699	137	19945	P35580|Q99689|Q07817|P48681|Q8WU20|P10415|Q9Y4W6|P00533|P46821|O75385|P35579	0.017274	12	1136	128	31060	P35580|Q99689|P48681|O60861|P60660|P10415|Q9Y4W6|O14950|P00533|P46821|O75385|P35579
7409	axonogenesis	0.041682	7	338	137	19945	P35580|Q99689|Q8WU20|P10415|Q9Y4W6|P46821|O75385	0.0044805	10	669	128	31060	P35580|Q99689|P60660|P10415|Q9Y4W6|O14950|P00533|P46821|O75385|P35579
33673	negative regulation of kinase activity	0.041682	6	258	137	19945	Q96RU8|P61981|A8K0Z3|Q8N122|O60260|Q92622	#N/A	#N/A	#N/A	128	31060	#N/A
1902582	single-organism intracellular transport	0.041754	9	512	137	19945	Q96EE3|P63167|P42858|Q96FJ2|P54619|Q92574|P46821|P54646|Q06187	#N/A	#N/A	#N/A	128	31060	#N/A
30163	protein catabolic process	0.041813	10	605	137	19945	P51784|Q70EL3|P62877|Q13619|Q92995|Q16531|Q86Y13|O60260|Q14694|P51149	0.028888	9	785	128	31060	P51784|Q70EL3|P62877|Q13619|Q92995|Q16531|O60260|Q14694|P51149
6793	phosphorus metabolic process	0.041849	25	2226	137	19945	Q9NYJ8|P06239|P07947|P10415|Q8NEB9|P54619|O75323|Q99570|Q53GQ0|P78527|O75385|Q06187|Q96RU8|Q8WU20|P57078|P62877|Q9Y371|P62136|O15392|P53355|P54646|Q8N5C8|Q16543|P00533|Q13131	0.0082321	22	2624	128	31060	Q9NYJ8|P06239|O15392|P53355|Q8TDY2|P07947|P10415|Q8NEB9|P54619|O75323|Q99570|Q53GQ0|P78527|O75385|P54646|Q06187|Q96RU8|Q8N5C8|Q9Y371|P00533|P62136|Q13131
45732	positive regulation of protein catabolic process	0.043163	6	261	137	19945	Q9Y4P1|Q96RU8|Q92995|O60260|P51149|P46459	#N/A	#N/A	#N/A	128	31060	#N/A
902	cell morphogenesis	0.043204	10	609	137	19945	P35580|Q99689|P48681|Q8WU20|P10415|Q9Y4W6|P00533|P46821|O75385|P35579	0.008761	12	1029	128	31060	P35580|Q99689|P48681|O60861|P60660|P10415|Q9Y4W6|O14950|P00533|P46821|O75385|P35579
6633	fatty acid biosynthetic process	0.043437	4	120	137	19945	P54619|Q53GQ0|Q13131|P54646	0.029827	4	171	128	31060	P54619|Q53GQ0|Q13131|P54646
51146	striated muscle cell differentiation	0.044905	5	189	137	19945	P35580|Q9H1Y0|Q9Y4W6|Q92574|P35579	0.022547	5	248	128	31060	P35580|Q9H1Y0|Q9Y4W6|Q92574|P35579
48812	neuron projection morphogenesis	0.044941	8	431	137	19945	P35580|Q99689|Q8WU20|P10415|Q9Y4W6|P00533|P46821|O75385	0.0044055	11	792	128	31060	P35580|Q99689|O60861|P60660|P10415|Q9Y4W6|O14950|P00533|P46821|O75385|P35579
48513	animal organ development	0.044954	31	2966	137	19945	P09429|Q9NYJ8|P06239|P13807|Q8TDY2|P10415|P15924|Q13619|P78527|P35579|P38646|Q06187|P35580|P63167|Q8WU20|Q9H1Y0|Q92574|P62136|P48681|Q16611|Q96A65|P08709|Q07817|P42858|P60660|Q13291|P00533|P55160|Q5VTD9|Q8NFG4|Q6P1M0	#N/A	#N/A	#N/A	128	31060	#N/A
50921	positive regulation of chemotaxis	0.046393	4	123	137	19945	P09429|Q13291|P08709|P55160	#N/A	#N/A	#N/A	128	31060	#N/A
43280	positive regulation of cysteine-type endopeptidase activity involved in apoptotic process	0.046393	4	123	137	19945	P09429|P06239|P53355|Q16611	#N/A	#N/A	#N/A	128	31060	#N/A
1903707	negative regulation of hemopoiesis	0.046393	4	123	137	19945	P09429|Q96RU8|Q13619|P38646	#N/A	#N/A	#N/A	128	31060	#N/A
6796	phosphate-containing compound metabolic process	0.046932	24	2135	137	19945	Q9NYJ8|P06239|O15392|P53355|P07947|P10415|Q8NEB9|P54619|O75323|Q99570|P78527|O75385|P54646|Q06187|Q96RU8|Q8N5C8|Q8WU20|P57078|P62877|Q9Y371|Q16543|P00533|P62136|Q13131	0.010958	21	2522	128	31060	Q9NYJ8|P06239|O15392|P53355|Q8TDY2|P07947|P10415|Q8NEB9|P54619|O75323|Q99570|P78527|O75385|P54646|Q06187|Q96RU8|Q8N5C8|Q9Y371|P00533|P62136|Q13131
10468	regulation of gene expression	0.047215	43	4499	137	19945	P09429|Q9NYJ8|Q8TDY2|P07947|P10415|Q9C030|P54619|P19474|Q9UNL4|P78527|Q9C035|P35579|Q06187|Q96EE3|P63167|Q6ZNE5|O60841|Q96RU8|O60861|P57078|P62877|Q92995|Q9Y250|Q92574|Q8N122|P62136|O60260|O15417|O15392|P53355|Q16611|P58004|Q96ES7|P54646|Q96F24|Q86YD1|Q8N5C8|Q8IYM9|Q16543|P00533|Q5VTD9|Q13131|Q8NFG4	#N/A	#N/A	#N/A	128	31060	#N/A
302	response to reactive oxygen species	0.048007	5	193	137	19945	Q14457|Q16611|P10415|Q13131|Q06187	0.011728	5	205	128	31060	P06239|Q16611|P10415|Q13131|Q06187
99111	microtubule-based transport	0.048332	4	125	137	19945	P63167|P42858|Q96FJ2|P46821	#N/A	#N/A	#N/A	128	31060	#N/A
10970	transport along microtubule	0.048332	4	125	137	19945	P63167|P42858|Q96FJ2|P46821	#N/A	#N/A	#N/A	128	31060	#N/A
71346	cellular response to interferon-gamma	0.048332	4	125	137	19945	Q8IYM9|P53355|P19474|Q9C035	#N/A	#N/A	#N/A	128	31060	#N/A
48872	homeostasis of number of cells	0.048763	5	194	137	19945	P09429|Q16611|P10415|P55160|P38646	#N/A	#N/A	#N/A	128	31060	#N/A
48468	cell development	0.048787	18	1458	137	19945	P09429|Q14457|P10415|Q9Y4W6|P78527|O75385|P35579|Q06187|P35580|Q99689|Q07817|Q8WU20|Q96FJ2|Q9H1Y0|A8K0Z3|P00533|P46821|P55160	0.0034738	20	2081	128	31060	P09429|Q14457|P10415|Q9Y4W6|P78527|O75385|P35579|Q06187|P35580|Q99689|Q07817|O60861|P42858|Q96FJ2|P60660|Q9H1Y0|O14950|P00533|P46821|P55160
51603	proteolysis involved in cellular protein catabolic process	0.049838	9	532	137	19945	P51784|Q70EL3|P62877|Q13619|Q92995|Q16531|Q86Y13|O60260|Q14694	0.037966	8	682	128	31060	P51784|Q70EL3|P62877|Q13619|Q92995|Q16531|O60260|Q14694
34162	toll-like receptor 9 signaling pathway	#N/A	#N/A	#N/A	137	19945	#N/A	0.0026275	4	73	128	31060	Q9NYJ8|Q8N5C8|Q8NEB9|Q99570
70997	neuron death	#N/A	#N/A	#N/A	137	19945	#N/A	0.0028427	4	75	128	31060	Q07817|P42858|P10415|O60260
6921	cellular component disassembly involved in execution phase of apoptosis	#N/A	#N/A	#N/A	137	19945	#N/A	0.0048198	4	89	128	31060	P09429|Q15149|Q16625|P15924
30048	actin filament-based movement	#N/A	#N/A	#N/A	137	19945	#N/A	0.0077702	4	105	128	31060	P35580|P60660|P15924|P35579
7254	JNK cascade	#N/A	#N/A	#N/A	137	19945	#N/A	0.0086839	4	110	128	31060	Q9NYJ8|Q96RU8|Q8N5C8|Q8TDY2
86	G2/M transition of mitotic cell cycle	#N/A	#N/A	#N/A	137	19945	#N/A	0.015697	4	134	128	31060	P63167|P48681|O15392|P61981
44839	cell cycle G2/M phase transition	#N/A	#N/A	#N/A	137	19945	#N/A	0.015697	4	134	128	31060	P63167|P48681|O15392|P61981
51403	stress-activated MAPK cascade	#N/A	#N/A	#N/A	137	19945	#N/A	0.021315	4	149	128	31060	Q9NYJ8|Q96RU8|Q8N5C8|Q8TDY2
16049	cell growth	#N/A	#N/A	#N/A	137	19945	#N/A	0.021315	4	149	128	31060	P10415|Q8N122|P46821|O75385
31098	stress-activated protein kinase signaling cascade	#N/A	#N/A	#N/A	137	19945	#N/A	0.02162	4	150	128	31060	Q9NYJ8|Q96RU8|Q8N5C8|Q8TDY2
187	activation of MAPK activity	#N/A	#N/A	#N/A	137	19945	#N/A	0.02781	4	166	128	31060	Q9NYJ8|Q8N5C8|Q8WU20|Q13131
51607	defense response to virus	#N/A	#N/A	#N/A	137	19945	#N/A	0.037713	4	185	128	31060	Q14457|Q8IYM9|P10415|Q9C035
8360	regulation of cell shape	#N/A	#N/A	#N/A	137	19945	#N/A	0.039078	4	188	128	31060	P35580|O60861|O14950|P35579
1900542	regulation of purine nucleotide metabolic process	#N/A	#N/A	#N/A	137	19945	#N/A	0.040153	4	193	128	31060	P54619|Q13131|P54646|Q8NFG4
6140	regulation of nucleotide metabolic process	#N/A	#N/A	#N/A	137	19945	#N/A	0.041214	4	195	128	31060	P54619|Q13131|P54646|Q8NFG4
42113	B cell activation	#N/A	#N/A	#N/A	137	19945	#N/A	0.043026	4	198	128	31060	Q16611|P10415|P78527|Q06187
35872	nucleotide-binding domain, leucine rich repeat containing receptor signaling pathway	#N/A	#N/A	#N/A	137	19945	#N/A	3.2985e-05	5	46	128	31060	Q07817|Q9NYJ8|Q8N5C8|P10415|O15553
97194	execution phase of apoptosis	#N/A	#N/A	#N/A	137	19945	#N/A	0.0014231	5	114	128	31060	P09429|Q15149|Q16625|P15924|Q07820
32479	regulation of type I interferon production	#N/A	#N/A	#N/A	137	19945	#N/A	0.0022488	5	129	128	31060	Q9H1Y0|Q9Y250|P19474|P78527|O94817
50851	antigen receptor-mediated signaling pathway	#N/A	#N/A	#N/A	137	19945	#N/A	0.0054197	5	163	128	31060	Q9NYJ8|P06239|P10415|P55160|Q06187
8361	regulation of cell size	#N/A	#N/A	#N/A	137	19945	#N/A	0.0080158	5	184	128	31060	Q8TDY2|Q92574|Q8N122|P46821|O75385
30522	intracellular receptor signaling pathway	#N/A	#N/A	#N/A	137	19945	#N/A	0.0087341	5	189	128	31060	Q07817|Q9NYJ8|Q8N5C8|P10415|O15553
48015	phosphatidylinositol-mediated signaling	#N/A	#N/A	#N/A	137	19945	#N/A	0.0097962	5	195	128	31060	P06239|O95229|Q8WU20|Q8NEB9|P00533
48017	inositol lipid-mediated signaling	#N/A	#N/A	#N/A	137	19945	#N/A	0.0097962	5	195	128	31060	P06239|O95229|Q8WU20|Q8NEB9|P00533
72330	monocarboxylic acid biosynthetic process	#N/A	#N/A	#N/A	137	19945	#N/A	0.022048	5	246	128	31060	P42858|P54619|Q53GQ0|Q13131|P54646
165	MAPK cascade	#N/A	#N/A	#N/A	137	19945	#N/A	0.023322	5	254	128	31060	Q9NYJ8|Q96RU8|Q8N5C8|Q8TDY2|P00533
50900	leukocyte migration	#N/A	#N/A	#N/A	137	19945	#N/A	0.023625	5	255	128	31060	P09429|P06239|P07947|P55160|P35579
43406	positive regulation of MAP kinase activity	#N/A	#N/A	#N/A	137	19945	#N/A	0.0246	5	258	128	31060	Q9NYJ8|Q8N5C8|Q8WU20|P00533|Q13131
23014	signal transduction by protein phosphorylation	#N/A	#N/A	#N/A	137	19945	#N/A	0.033854	5	283	128	31060	Q9NYJ8|Q96RU8|Q8N5C8|Q8TDY2|P00533
75	cell cycle checkpoint	#N/A	#N/A	#N/A	137	19945	#N/A	0.03414	5	284	128	31060	Q07817|O15392|O95229|Q6NUQ1|Q14683
16337	single organismal cell-cell adhesion	#N/A	#N/A	#N/A	137	19945	#N/A	0.042663	5	308	128	31060	P10415|P15924|Q96GC9|P00533|P35579
38095	Fc-epsilon receptor signaling pathway	#N/A	#N/A	#N/A	137	19945	#N/A	0.010414	6	294	128	31060	Q9NYJ8|Q8N5C8|P06239|Q8WU20|P00533|Q06187
2429	immune response-activating cell surface receptor signaling pathway	#N/A	#N/A	#N/A	137	19945	#N/A	0.022732	6	358	128	31060	Q9NYJ8|P06239|P07947|P10415|P55160|Q06187
7067	mitotic nuclear division	#N/A	#N/A	#N/A	137	19945	#N/A	0.030595	6	391	128	31060	Q96EE3|O15392|O95229|Q9Y266|Q9UQE7|Q14683
43405	regulation of MAP kinase activity	#N/A	#N/A	#N/A	137	19945	#N/A	0.035102	6	405	128	31060	Q9NYJ8|Q96RU8|Q8N5C8|Q8WU20|P00533|Q13131
38093	Fc receptor signaling pathway	#N/A	#N/A	#N/A	137	19945	#N/A	0.0057754	7	350	128	31060	Q9NYJ8|Q8N5C8|P06239|P07947|Q8WU20|P00533|Q06187
22604	regulation of cell morphogenesis	#N/A	#N/A	#N/A	137	19945	#N/A	0.023322	7	483	128	31060	P35580|O60861|Q9Y250|O14950|P46821|O75385|P35579
10035	response to inorganic substance	#N/A	#N/A	#N/A	137	19945	#N/A	0.043771	7	569	128	31060	Q14457|P06239|Q16611|P42858|P10415|P00533|Q13131
32940	secretion by cell	#N/A	#N/A	#N/A	137	19945	#N/A	0.047496	7	581	128	31060	P35580|Q8IYI6|P42858|Q96A65|Q96KP1|Q06187|P46459
8286	insulin receptor signaling pathway	#N/A	#N/A	#N/A	137	19945	#N/A	3.6608e-05	8	194	128	31060	Q8WU20|Q8NEB9|P54619|Q92574|Q99570|Q8N122|Q13131|P54646
1817	regulation of cytokine production	#N/A	#N/A	#N/A	137	19945	#N/A	0.033033	8	662	128	31060	Q9H1Y0|Q9Y250|P19474|O15553|P55160|P78527|O94817|Q06187
42330	taxis	#N/A	#N/A	#N/A	137	19945	#N/A	0.048671	8	730	128	31060	P35580|Q99689|P09429|P60660|O14950|P00533|P55160|P35579
6935	chemotaxis	#N/A	#N/A	#N/A	137	19945	#N/A	0.048671	8	730	128	31060	P35580|Q99689|P09429|P60660|O14950|P00533|P55160|P35579
2768	immune response-regulating cell surface receptor signaling pathway	#N/A	#N/A	#N/A	137	19945	#N/A	0.0019725	9	479	128	31060	Q9NYJ8|Q8N5C8|P06239|P07947|Q8WU20|P10415|P00533|P55160|Q06187
30029	actin filament-based process	#N/A	#N/A	#N/A	137	19945	#N/A	0.029	9	786	128	31060	P35580|P63167|O60861|P60660|P10415|A8K0Z3|P15924|P55160|P35579
8285	negative regulation of cell proliferation	#N/A	#N/A	#N/A	137	19945	#N/A	0.045525	9	868	128	31060	Q14457|Q96RU8|Q9C0C7|Q16611|P10415|Q13619|Q9UNL4|Q92574|Q8NFG4
32869	cellular response to insulin stimulus	#N/A	#N/A	#N/A	137	19945	#N/A	6.0775e-06	10	267	128	31060	P61981|Q8WU20|Q8NEB9|P54619|Q92574|Q99570|Q8N122|P78527|Q13131|P54646
32868	response to insulin	#N/A	#N/A	#N/A	137	19945	#N/A	6.9348e-05	10	368	128	31060	P61981|Q8WU20|Q8NEB9|P54619|Q92574|Q99570|Q8N122|P78527|Q13131|P54646
71375	cellular response to peptide hormone stimulus	#N/A	#N/A	#N/A	137	19945	#N/A	7.6729e-05	10	374	128	31060	P61981|Q8WU20|Q8NEB9|P54619|Q92574|Q99570|Q8N122|P78527|Q13131|P54646
1901653	cellular response to peptide	#N/A	#N/A	#N/A	137	19945	#N/A	0.00010965	10	393	128	31060	P61981|Q8WU20|Q8NEB9|P54619|Q92574|Q99570|Q8N122|P78527|Q13131|P54646
61564	axon development	#N/A	#N/A	#N/A	137	19945	#N/A	0.0066422	10	714	128	31060	P35580|Q99689|P60660|P10415|Q9Y4W6|O14950|P00533|P46821|O75385|P35579
48667	cell morphogenesis involved in neuron differentiation	#N/A	#N/A	#N/A	137	19945	#N/A	0.00778	10	735	128	31060	P35580|Q99689|P60660|P10415|Q9Y4W6|O14950|P00533|P46821|O75385|P35579
904	cell morphogenesis involved in differentiation	#N/A	#N/A	#N/A	137	19945	#N/A	0.017439	10	844	128	31060	P35580|Q99689|P60660|P10415|Q9Y4W6|O14950|P00533|P46821|O75385|P35579
7420	brain development	#N/A	#N/A	#N/A	137	19945	#N/A	0.039108	10	994	128	31060	P35580|P48681|Q16611|P42858|Q8WU20|P10415|Q92574|P00533|P78527|O75385
60322	head development	#N/A	#N/A	#N/A	137	19945	#N/A	0.048305	10	1035	128	31060	P35580|P48681|Q16611|P42858|Q8WU20|P10415|Q92574|P00533|P78527|O75385
43434	response to peptide hormone	#N/A	#N/A	#N/A	137	19945	#N/A	0.00032656	11	557	128	31060	P61981|Q8WU20|Q8NEB9|P54619|P08709|Q92574|Q99570|Q8N122|P78527|Q13131|P54646
71417	cellular response to organonitrogen compound	#N/A	#N/A	#N/A	137	19945	#N/A	0.00033539	11	559	128	31060	Q07817|P61981|Q8WU20|Q8NEB9|P54619|Q92574|Q99570|Q8N122|P78527|Q13131|P54646
1901652	response to peptide	#N/A	#N/A	#N/A	137	19945	#N/A	0.00052443	11	591	128	31060	P61981|Q8WU20|Q8NEB9|P54619|P08709|Q92574|Q99570|Q8N122|P78527|Q13131|P54646
32870	cellular response to hormone stimulus	#N/A	#N/A	#N/A	137	19945	#N/A	0.00080252	11	622	128	31060	P61981|Q8WU20|Q8NEB9|P54619|Q92574|P00533|Q99570|Q8N122|P78527|Q13131|P54646
1901699	cellular response to nitrogen compound	#N/A	#N/A	#N/A	137	19945	#N/A	0.00092704	11	635	128	31060	Q07817|P61981|Q8WU20|Q8NEB9|P54619|Q92574|Q99570|Q8N122|P78527|Q13131|P54646
7169	transmembrane receptor protein tyrosine kinase signaling pathway	#N/A	#N/A	#N/A	137	19945	#N/A	0.0033685	11	761	128	31060	P06239|Q8WU20|Q8NEB9|P54619|Q92574|P00533|Q99570|Q8N122|Q13131|P54646|P11234
31175	neuron projection development	#N/A	#N/A	#N/A	137	19945	#N/A	0.0083531	12	1020	128	31060	P35580|Q99689|P09429|O60861|P60660|P10415|Q9Y4W6|O14950|P00533|P46821|O75385|P35579
7167	enzyme linked receptor protein signaling pathway	#N/A	#N/A	#N/A	137	19945	#N/A	0.009911	12	1047	128	31060	P06239|Q8WU20|Q8NEB9|P54619|Q92574|P00533|Q99570|Q8N122|P62136|Q13131|P54646|P11234
51336	regulation of hydrolase activity	#N/A	#N/A	#N/A	137	19945	#N/A	0.021025	12	1171	128	31060	P09429|Q9P0N9|P06239|O15392|Q5MNZ9|Q16611|P42858|P60520|O15553|Q92574|P00533|P55160
72359	circulatory system development	#N/A	#N/A	#N/A	137	19945	#N/A	0.021447	12	1176	128	31060	P35580|Q9NYJ8|P13807|Q8TDY2|Q16611|Q8WU20|Q9H1Y0|Q13625|P15924|Q92574|P78527|P35579
7417	central nervous system development	#N/A	#N/A	#N/A	137	19945	#N/A	0.039108	12	1311	128	31060	P35580|P48681|Q16611|P42858|Q8WU20|P10415|Q13625|Q92574|P00533|P78527|O75385|O60260
9725	response to hormone	#N/A	#N/A	#N/A	137	19945	#N/A	0.0027226	13	997	128	31060	P10415|Q8NEB9|P54619|P08709|Q99570|P78527|P54646|P61981|Q8WU20|Q92574|P00533|Q8N122|Q13131
9628	response to abiotic stimulus	#N/A	#N/A	#N/A	137	19945	#N/A	0.028301	13	1399	128	31060	Q14457|P06239|Q16611|P10415|Q13625|P78527|Q07817|P42858|P62877|P00533|Q13131|Q16891|Q14683
7010	cytoskeleton organization	#N/A	#N/A	#N/A	137	19945	#N/A	0.0095262	14	1337	128	31060	O95229|P10415|P15924|O95166|P35579|P35580|P63167|O60861|P42858|Q9UQE7|A8K0Z3|P46821|P55160|Q14683
71495	cellular response to endogenous stimulus	#N/A	#N/A	#N/A	137	19945	#N/A	0.0014507	15	1187	128	31060	Q14457|P06239|Q8NEB9|P54619|Q99570|P78527|P54646|Q07817|P61981|Q8WU20|Q92574|P00533|Q8N122|P62136|Q13131
48666	neuron development	#N/A	#N/A	#N/A	137	19945	#N/A	0.0018239	15	1218	128	31060	P09429|Q14457|P10415|Q9Y4W6|O75385|P35579|P35580|Q99689|O60861|P42858|Q96FJ2|P60660|O14950|P00533|P46821
30182	neuron differentiation	#N/A	#N/A	#N/A	137	19945	#N/A	0.0078923	15	1457	128	31060	P09429|Q14457|P10415|Q9Y4W6|O75385|P35579|P35580|Q99689|O60861|P42858|Q96FJ2|P60660|O14950|P00533|P46821
9719	response to endogenous stimulus	#N/A	#N/A	#N/A	137	19945	#N/A	0.0086181	17	1792	128	31060	Q14457|P06239|P10415|Q8NEB9|P54619|P08709|Q99570|P78527|P54646|Q07817|P61981|Q8WU20|Q92574|P00533|Q8N122|P62136|Q13131
48699	generation of neurons	#N/A	#N/A	#N/A	137	19945	#N/A	0.011502	18	2019	128	31060	P09429|Q14457|P10415|Q9Y4W6|O75385|P35579|P35580|Q99689|P61981|O60861|P42858|Q8WU20|Q96FJ2|P60660|Q9Y250|O14950|P00533|P46821
22008	neurogenesis	#N/A	#N/A	#N/A	137	19945	#N/A	0.021025	18	2160	128	31060	P09429|Q14457|P10415|Q9Y4W6|O75385|P35579|P35580|Q99689|P61981|O60861|P42858|Q8WU20|Q96FJ2|P60660|Q9Y250|O14950|P00533|P46821
6955	immune response	#N/A	#N/A	#N/A	137	19945	#N/A	3.6051e-05	22	1685	128	31060	P09429|Q9NYJ8|P06239|P53355|P07947|P10415|Q8NEB9|P19474|Q99570|P78527|Q9C035|Q06187|Q07817|Q8N5C8|Q8IYM9|Q8WU20|Q9H1Y0|Q9Y250|O15553|P00533|Q7Z3C6|O94817
51239	regulation of multicellular organismal process	#N/A	#N/A	#N/A	137	19945	#N/A	0.047054	22	3173	128	31060	P06239|P10415|Q9Y4W6|P15924|P19474|P08709|P78527|O75385|P54646|Q06187|Q99689|P61981|Q8WU20|Q9H1Y0|Q9Y250|O15553|P00533|P46821|P55160|Q13131|Q8NFG4|O94817
6952	defense response	#N/A	#N/A	#N/A	137	19945	#N/A	1.4892e-05	23	1716	128	31060	P09429|Q14457|Q9NYJ8|P06239|P53355|P07947|P10415|Q8NEB9|P19474|Q99570|P78527|Q9C035|Q06187|Q07817|Q8N5C8|Q8IYM9|Q8WU20|Q9H1Y0|Q9Y250|O15553|P00533|Q7Z3C6|O94817
7399	nervous system development	#N/A	#N/A	#N/A	137	19945	#N/A	0.0053341	25	3030	128	31060	P09429|P10415|Q9Y4W6|P78527|O75385|P35579|P35580|Q99689|Q9C0C7|P61981|O60861|Q8WU20|Q9Y250|Q92574|P46821|O60260|Q14457|P48681|Q16611|Q13625|P42858|Q96FJ2|P60660|O14950|P00533
7166	cell surface receptor signaling pathway	#N/A	#N/A	#N/A	137	19945	#N/A	0.00031183	27	2766	128	31060	Q9NYJ8|P06239|P07947|P10415|Q8NEB9|P54619|Q99570|P35579|Q06187|Q96EE3|Q8WU20|P62877|Q16531|Q92574|Q8N122|P62136|P53355|Q16611|Q07820|O95166|P54646|P11234|Q07817|Q8N5C8|P00533|P55160|Q13131
30154	cell differentiation	#N/A	#N/A	#N/A	137	19945	#N/A	0.014052	30	4259	128	31060	P09429|P06239|P10415|Q9Y4W6|P15924|P78527|O75385|P35579|Q06187|P35580|Q99689|Q9C0C7|P61981|O60861|Q8WU20|Q9H1Y0|Q92995|Q9Y250|Q92574|P46821|Q14457|Q16611|Q07820|Q07817|P42858|Q96FJ2|P60660|O14950|P00533|P55160
48869	cellular developmental process	#N/A	#N/A	#N/A	137	19945	#N/A	0.01133	31	4386	128	31060	P09429|P06239|P10415|Q9Y4W6|P15924|P78527|O75385|P35579|Q06187|P35580|Q99689|Q9C0C7|P61981|O60861|Q8WU20|Q9H1Y0|Q92995|Q9Y250|Q92574|P46821|Q14457|P48681|Q16611|Q07820|Q07817|P42858|Q96FJ2|P60660|O14950|P00533|P55160
2000112	regulation of cellular macromolecule biosynthetic process	#N/A	#N/A	#N/A	137	19945	#N/A	0.024145	35	5488	128	31060	P09429|Q9NYJ8|Q8TDY2|P10415|P19474|Q9UNL4|P78527|Q9C035|Q06187|P63167|O60841|Q96RU8|O60861|P57078|P62877|Q92995|Q9Y250|Q92574|Q8N122|P62136|O60260|O15392|P53355|Q96ES7|P54646|Q96F24|Q86YD1|Q8N5C8|Q8IYM9|Q9UQE7|P00533|Q5VTD9|Q13131|Q8NFG4|Q14683
10556	regulation of macromolecule biosynthetic process	#N/A	#N/A	#N/A	137	19945	#N/A	0.033798	35	5628	128	31060	P09429|Q9NYJ8|Q8TDY2|P10415|P19474|Q9UNL4|P78527|Q9C035|Q06187|P63167|O60841|Q96RU8|O60861|P57078|P62877|Q92995|Q9Y250|Q92574|Q8N122|P62136|O60260|O15392|P53355|Q96ES7|P54646|Q96F24|Q86YD1|Q8N5C8|Q8IYM9|Q9UQE7|P00533|Q5VTD9|Q13131|Q8NFG4|Q14683
31326	regulation of cellular biosynthetic process	#N/A	#N/A	#N/A	137	19945	#N/A	0.048305	35	5818	128	31060	P09429|Q9NYJ8|Q8TDY2|P10415|P19474|Q9UNL4|P78527|Q9C035|Q06187|P63167|O60841|Q96RU8|O60861|P57078|P62877|Q92995|Q9Y250|Q92574|Q8N122|P62136|O60260|O15392|P53355|Q96ES7|P54646|Q96F24|Q86YD1|Q8N5C8|Q8IYM9|Q9UQE7|P00533|Q5VTD9|Q13131|Q8NFG4|Q14683
44707	single-multicellular organism process	#N/A	#N/A	#N/A	137	19945	#N/A	0.0063677	48	7612	128	31060	P09429|Q9NYJ8|P06239|P13807|Q8TDY2|P07947|Q9Y266|P10415|Q9Y4W6|P15924|P78527|O75385|P35579|P51149|Q06187|P35580|Q99689|Q9C0C7|P61981|O60861|Q8WU20|Q9H1Y0|Q9Y250|P61962|Q96GC9|Q92574|P46821|P62136|O60260|Q14457|P48681|Q13428|Q16611|Q13625|Q07820|P08709|Q07817|P42858|Q96FJ2|Q9UQE7|P60660|O14950|P00533|P55160|Q5VTD9|Q8NFG4|Q14683|Q6P1M0
32501	multicellular organismal process	#N/A	#N/A	#N/A	137	19945	#N/A	0.016124	50	8466	128	31060	Q8TDY2|P07947|Q9Y266|Q9Y4W6|P54619|P15924|O75385|P35579|P51149|Q06187|P35580|Q99689|P63167|Q9C0C7|P61981|Q96GC9|Q92574|P46821|Q14457|P48681|Q07820|Q07817|P42858|Q9UQE7|P60660|O14950|P00533|P55160|P09429|Q9NYJ8|P06239|P13807|P10415|P78527|O60861|Q8WU20|Q9H1Y0|Q9Y250|P61962|P62136|O60260|Q13428|Q16611|Q13625|P08709|Q96FJ2|Q5VTD9|Q8NFG4|Q14683|Q6P1M0
44238	primary metabolic process	#N/A	#N/A	#N/A	137	19945	#N/A	0.016114	72	13503	128	31060	P51784|Q8TDY2|P07947|Q16625|Q9Y4W6|P54619|P15924|Q9NT62|Q96KP1|Q99570|O75385|Q9C035|P35579|P38646|P51149|Q06187|P63167|O60841|Q96RU8|P62310|Q70EL3|P62877|P15170|Q14694|Q9Y4P1|Q96A65|Q86Y13|Q96ES7|Q8N5C8|Q8IYM9|Q8IYI6|P42858|Q9UQE7|P00533|Q13131|P09429|Q9NYJ8|P06239|Q5MNZ9|P13807|P10415|Q8NEB9|Q13619|P19474|O75323|Q6UXN9|Q9UNL4|Q53GQ0|P78527|Q96EE3|Q9H1Y0|Q92995|Q9Y250|Q16531|P61962|Q9Y371|P62136|…
71704	organic substance metabolic process	#N/A	#N/A	#N/A	137	19945	#N/A	0.023322	74	14221	128	31060	P51784|Q8TDY2|P07947|Q16625|Q9Y4W6|P54619|P15924|Q9NT62|Q96KP1|Q99570|O75385|Q9C035|P35579|P38646|P51149|Q06187|P63167|O60841|Q96RU8|P62310|Q70EL3|P62877|P15170|Q14694|Q14457|Q9Y4P1|Q96A65|Q86Y13|Q96ES7|Q8N5C8|Q8IYM9|Q8IYI6|P42858|Q9UQE7|P00533|Q13131|P09429|Q9NYJ8|P06239|Q5MNZ9|P13807|P10415|Q8NEB9|Q13619|P19474|O75323|Q6UXN9|Q9UNL4|Q53GQ0|P78527|Q96EE3|Q9H1Y0|Q92995|Q9Y250|Q16531|P61962|Q9Y371|…
Comparison of 2014 versus 2017 molecular function enrichment analyses of the protein network associated with 4 autophagy-relevant proteins using Gene Ontology.
		2017 analysis						2014 analysis
GO ID	GO Name	corr p-value	x	n	X	N	Genes in test set	corr P value	x	n	X	N	Genes in test set
5515	protein binding	4.36e-19	131	11069	135	17569	Q14964|Q14687|Q9Y266|Q16625|Q9C030|P54619|P15924|Q96KP1|O75385|O75143|Q9C035|P38646|P63167|Q6ZNE5|O60841|Q96RU8|Q96DA2|Q9C0C7|Q9P0N9|P62877|Q92574|P46821|Q14694|Q14457|P48681|Q15149|Q92609|O95166|Q9BV81|Q96ES7|Q9BSB4|Q8IYM9|P42858|O14950|P00533|P55160|Q13131|Q9GZQ8|P06239|O95219|Q6UXN9|Q9UNL4|Q53GQ0|P0CI25|Q8WU20|P57078|Q16531|P61962|Q7Z3C6|P62136|O60260|Q16891|Q9Y577|O15392|O95229|Q13428|P08709|…	4.4248e-46	118	11446	127	36577	Q14687|Q16625|P54619|P15924|Q96KP1|O75385|O75143|Q9C035|P38646|P63167|Q6ZNE5|O60841|Q96RU8|Q9C0C7|Q9P0N9|P62877|Q92574|P46821|Q14694|Q14457|P48681|Q15149|Q92609|O95166|Q96ES7|Q9BSB4|P42858|O14950|P00533|P55160|Q13131|Q9GZQ8|P06239|O95219|Q6UXN9|Q9UNL4|Q53GQ0|Q8WU20|P57078|Q16531|P61962|Q7Z3C6|P62136|O60260|Q16891|Q9Y577|O15392|O95229|Q13428|P08709|Q9H0R8|P54646|Q676U5|Q9P2M4|Q96FJ2|P60520|Q16543|…
19899	enzyme binding	2.9082e-14	50	1820	135	17569	Q8TDY2|P07947|Q9C030|P54619|P15924|Q9NT62|Q96KP1|O75385|O75143|Q9C035|P38646|Q99689|Q96RU8|Q9C0C7|Q9P0N9|P61981|A8K0Z3|P62877|Q14457|Q92609|Q96A65|Q86Y13|O95166|Q07817|Q8IYM9|Q8IYI6|P42858|P00533|Q13131|Q9GZQ8|P46459|P09429|P06239|P13807|P10415|Q13619|P78527|P0CI25|Q8WU20|Q92995|Q8N122|P62136|O60260|Q9BXW4|O15392|Q9H0R8|P11234|Q9P2M4|P60520|Q16543	1.8759e-12	32	1815	127	36577	P06239|P13807|Q8TDY2|P07947|P10415|P54619|P15924|Q13619|Q9NT62|Q96KP1|P78527|O75385|O75143|P38646|P51149|Q99689|P63167|Q96RU8|P61981|Q8WU20|P62877|Q92995|Q8N122|O60260|O15392|Q86Y13|Q07817|Q9P2M4|P60520|Q16543|P00533|Q13131
19900	kinase binding	4.9961e-09	24	607	135	17569	P06239|P13807|Q8TDY2|Q9C030|P54619|P15924|Q96KP1|O75143|Q9C035|P0CI25|Q99689|Q07817|Q9P2M4|Q96RU8|Q8IYM9|P61981|P42858|Q8WU20|Q16543|P00533|Q8N122|O60260|Q13131|P46459	5.6562e-09	18	715	127	36577	P06239|P13807|Q8TDY2|P54619|P15924|O75385|O75143|Q99689|Q07817|Q9P2M4|Q96RU8|P61981|Q8WU20|Q16543|P00533|Q8N122|O60260|Q13131
31625	ubiquitin protein ligase binding	9.6521e-09	17	291	135	17569	Q9BXW4|Q14457|P10415|Q13619|Q9H0R8|O95166|P11234|P38646|Q96RU8|Q9C0C7|A8K0Z3|P62877|Q92995|P60520|P00533|O60260|Q9GZQ8	0.0011151	6	198	127	36577	Q96RU8|P10415|P62877|Q13619|Q92995|O60260
44389	ubiquitin-like protein ligase binding	1.0072e-08	17	296	135	17569	Q9BXW4|Q14457|P10415|Q13619|Q9H0R8|O95166|P11234|P38646|Q96RU8|Q9C0C7|A8K0Z3|P62877|Q92995|P60520|P00533|O60260|Q9GZQ8	0.0011151	6	198	127	36577	Q96RU8|P10415|P62877|Q13619|Q92995|O60260
19901	protein kinase binding	1.1e-08	22	542	135	17569	P06239|P13807|Q8TDY2|Q9C030|P54619|P15924|Q96KP1|O75143|Q9C035|P0CI25|Q99689|Q07817|Q9P2M4|Q96RU8|Q8IYM9|P61981|Q8WU20|Q16543|P00533|Q8N122|O60260|P46459	8.7377e-09	17	649	127	36577	P06239|P13807|Q8TDY2|P54619|P15924|O75385|O75143|Q99689|Q07817|Q9P2M4|Q96RU8|P61981|Q8WU20|Q16543|P00533|Q8N122|O60260
5488	binding	9.1498e-08	134	14764	135	17569	Q14964|Q14687|Q9Y266|Q16625|Q9C030|P54619|P15924|Q96KP1|O75385|O75143|Q9C035|P38646|P63167|Q6ZNE5|O60841|Q96RU8|Q96DA2|Q9C0C7|Q9P0N9|P62877|Q92574|P46821|Q14694|Q14457|P48681|Q15149|Q92609|O95166|Q9BV81|Q96ES7|Q9BSB4|Q8IYM9|P42858|O14950|P00533|P55160|Q13131|Q9GZQ8|P06239|O95219|Q6UXN9|Q9UNL4|Q53GQ0|P0CI25|Q8WU20|P57078|Q16531|P61962|Q7Z3C6|P62136|O60260|O15417|Q16891|Q9Y577|O15392|O95229|Q13428|…	3.7065e-18	127	25617	127	36577	Q14964|Q14687|Q16625|Q9C030|P54619|P15924|Q96KP1|O75385|O75143|Q9C035|P38646|P63167|Q6ZNE5|O60841|Q96RU8|Q96DA2|Q9C0C7|Q9P0N9|P62877|Q92574|P46821|Q14694|Q14457|P48681|Q15149|Q92609|O95166|Q96ES7|Q9BSB4|Q8IYM9|P42858|O14950|P00533|P55160|Q13131|Q9GZQ8|P06239|O95219|Q6UXN9|Q9UNL4|Q53GQ0|P0CI25|Q8WU20|P57078|Q16531|P61962|Q7Z3C6|P62136|O60260|O15417|Q16891|Q9Y577|O15392|O95229|Q13428|P08709|Q9H0R8|…
32403	protein complex binding	1.0625e-05	21	737	135	17569	P48681|O95219|Q92609|Q53GQ0|O75385|P35579|P51149|Q9BSB4|P35580|Q8WU20|Q9UQE7|P62877|Q92995|A8MW95|P00533|Q8N122|P55160|P62136|Q8NFG4|Q14683|P46459	3.6437e-06	17	997	127	36577	P48681|P06239|Q53GQ0|O75385|P35579|Q9BSB4|P35580|O60861|Q8WU20|Q9UQE7|P62877|P00533|Q8N122|P55160|Q8NFG4|Q14683|P46459
51400	BH domain binding	1.8802e-05	4	9	135	17569	Q07817|Q16611|P10415|Q07820	1.2705e-05	4	17	127	36577	Q07817|Q16611|P10415|Q07820
44877	macromolecular complex binding	6.3017e-05	22	906	135	17569	P48681|O95219|Q92609|Q53GQ0|O75385|P35579|P51149|Q9BSB4|P35580|O76094|Q8WU20|Q9UQE7|P62877|Q92995|A8MW95|P00533|Q8N122|P55160|P62136|Q8NFG4|Q14683|P46459	1.0898e-06	19	1149	127	36577	P48681|P06239|Q53GQ0|O75385|P35579|Q9BSB4|P35580|O76094|O60861|Q8WU20|Q9UQE7|P62877|P00533|Q8N122|P55160|P62136|Q8NFG4|Q14683|P46459
30674	protein binding, bridging	0.00012601	9	158	135	17569	Q9Y577|Q8IYM9|Q96IW2|Q8WU20|Q13625|Q9C030|P15924|Q8N122|Q9C035	#N/A	#N/A	#N/A	127	36577	#N/A
60090	binding, bridging	0.00026751	9	175	135	17569	Q9Y577|Q8IYM9|Q96IW2|Q8WU20|Q13625|Q9C030|P15924|Q8N122|Q9C035	#N/A	#N/A	#N/A	127	36577	#N/A
51087	chaperone binding	0.0013513	6	87	135	17569	O15392|Q16611|Q92995|Q16543|Q92574|O60260	6.7619e-05	5	60	127	36577	O15392|Q16611|Q16543|Q92574|O60260
8092	cytoskeletal protein binding	0.0019779	18	854	135	17569	Q15149|O15392|Q9H0R8|O95166|P35579|P35580|Q99689|Q96DA2|P42858|Q96FJ2|A8K0Z3|Q9Y250|P60520|O15553|O14950|P00533|P46821|O60260	0.0042357	15	1552	127	36577	Q15149|O15392|Q9H0R8|O95166|P35579|P35580|Q99689|O60861|P42858|Q96FJ2|A8K0Z3|P60520|O15553|P00533|P46821
15631	tubulin binding	0.0021548	10	300	135	17569	Q99689|O15392|P42858|A8K0Z3|Q9Y250|P60520|Q9H0R8|P46821|O95166|O60260	0.0063793	8	525	127	36577	Q99689|O15392|P42858|A8K0Z3|P60520|Q9H0R8|P46821|O95166
35639	purine ribonucleoside triphosphate binding	0.002566	29	1859	135	17569	Q14964|P06239|P07947|Q9Y4W6|Q8NEB9|P54619|Q99570|P78527|O75385|P35579|P38646|P51149|Q06187|Q9NU22|P35580|O60841|Q96RU8|Q96DA2|P57078|Q13283|P15170|P53355|P54646|P11234|Q9UQE7|P00533|Q13131|Q14683|P46459	0.018091	28	4630	127	36577	Q14964|P06239|P07947|Q9Y4W6|Q8NEB9|P54619|Q99570|P78527|O75385|P35579|P38646|P51149|Q06187|Q9NU22|P35580|O60841|Q96DA2|P57078|Q13283|P15170|P53355|P54646|P11234|Q9UQE7|P00533|Q13131|Q14683|P46459
48487	beta-tubulin binding	0.002566	4	36	135	17569	P42858|P60520|Q9H0R8|O95166	0.00067805	4	51	127	36577	P42858|P60520|Q9H0R8|O95166
32550	purine ribonucleoside binding	0.002566	29	1869	135	17569	Q14964|P06239|P07947|Q9Y4W6|Q8NEB9|P54619|Q99570|P78527|O75385|P35579|P38646|P51149|Q06187|Q9NU22|P35580|O60841|Q96RU8|Q96DA2|P57078|Q13283|P15170|P53355|P54646|P11234|Q9UQE7|P00533|Q13131|Q14683|P46459	0.018091	28	4643	127	36577	Q14964|P06239|P07947|Q9Y4W6|Q8NEB9|P54619|Q99570|P78527|O75385|P35579|P38646|P51149|Q06187|Q9NU22|P35580|O60841|Q96DA2|P57078|Q13283|P15170|P53355|P54646|P11234|Q9UQE7|P00533|Q13131|Q14683|P46459
32549	ribonucleoside binding	0.002566	29	1872	135	17569	Q14964|P06239|P07947|Q9Y4W6|Q8NEB9|P54619|Q99570|P78527|O75385|P35579|P38646|P51149|Q06187|Q9NU22|P35580|O60841|Q96RU8|Q96DA2|P57078|Q13283|P15170|P53355|P54646|P11234|Q9UQE7|P00533|Q13131|Q14683|P46459	0.018091	28	4663	127	36577	Q14964|P06239|P07947|Q9Y4W6|Q8NEB9|P54619|Q99570|P78527|O75385|P35579|P38646|P51149|Q06187|Q9NU22|P35580|O60841|Q96DA2|P57078|Q13283|P15170|P53355|P54646|P11234|Q9UQE7|P00533|Q13131|Q14683|P46459
1883	purine nucleoside binding	0.002566	29	1872	135	17569	Q14964|P06239|P07947|Q9Y4W6|Q8NEB9|P54619|Q99570|P78527|O75385|P35579|P38646|P51149|Q06187|Q9NU22|P35580|O60841|Q96RU8|Q96DA2|P57078|Q13283|P15170|P53355|P54646|P11234|Q9UQE7|P00533|Q13131|Q14683|P46459	0.018091	28	4646	127	36577	Q14964|P06239|P07947|Q9Y4W6|Q8NEB9|P54619|Q99570|P78527|O75385|P35579|P38646|P51149|Q06187|Q9NU22|P35580|O60841|Q96DA2|P57078|Q13283|P15170|P53355|P54646|P11234|Q9UQE7|P00533|Q13131|Q14683|P46459
1882	nucleoside binding	0.0026423	29	1879	135	17569	Q14964|P06239|P07947|Q9Y4W6|Q8NEB9|P54619|Q99570|P78527|O75385|P35579|P38646|P51149|Q06187|Q9NU22|P35580|O60841|Q96RU8|Q96DA2|P57078|Q13283|P15170|P53355|P54646|P11234|Q9UQE7|P00533|Q13131|Q14683|P46459	0.018091	28	4679	127	36577	Q14964|P06239|P07947|Q9Y4W6|Q8NEB9|P54619|Q99570|P78527|O75385|P35579|P38646|P51149|Q06187|Q9NU22|P35580|O60841|Q96DA2|P57078|Q13283|P15170|P53355|P54646|P11234|Q9UQE7|P00533|Q13131|Q14683|P46459
19904	protein domain specific binding	0.0026873	14	594	135	17569	P06239|Q16611|P10415|Q13625|Q9P2Y5|Q16625|Q96A65|Q07820|P35579|Q07817|P63167|P61981|O60260|P46459	0.0011151	12	888	127	36577	Q07817|P63167|P06239|P61981|Q16611|P10415|Q13625|Q9P2Y5|Q96A65|Q07820|O60260|P46459
4672	protein kinase activity	0.0028422	15	674	135	17569	P06239|P53355|P07947|Q8NEB9|P54619|Q99570|P78527|O75385|P54646|Q06187|Q96RU8|P57078|Q16543|P00533|Q13131	0.030052	13	1673	127	36577	P06239|P53355|P07947|Q8NEB9|P54619|Q99570|P78527|O75385|P54646|Q06187|P57078|P00533|Q13131
32555	purine ribonucleotide binding	0.0030037	29	1904	135	17569	Q14964|P06239|P07947|Q9Y4W6|Q8NEB9|P54619|Q99570|P78527|O75385|P35579|P38646|P51149|Q06187|Q9NU22|P35580|O60841|Q96RU8|Q96DA2|P57078|Q13283|P15170|P53355|P54646|P11234|Q9UQE7|P00533|Q13131|Q14683|P46459	0.018091	28	4689	127	36577	Q14964|P06239|P07947|Q9Y4W6|Q8NEB9|P54619|Q99570|P78527|O75385|P35579|P38646|P51149|Q06187|Q9NU22|P35580|O60841|Q96DA2|P57078|Q13283|P15170|P53355|P54646|P11234|Q9UQE7|P00533|Q13131|Q14683|P46459
17076	purine nucleotide binding	0.0031863	29	1917	135	17569	Q14964|P06239|P07947|Q9Y4W6|Q8NEB9|P54619|Q99570|P78527|O75385|P35579|P38646|P51149|Q06187|Q9NU22|P35580|O60841|Q96RU8|Q96DA2|P57078|Q13283|P15170|P53355|P54646|P11234|Q9UQE7|P00533|Q13131|Q14683|P46459	0.020098	28	4753	127	36577	Q14964|P06239|P07947|Q9Y4W6|Q8NEB9|P54619|Q99570|P78527|O75385|P35579|P38646|P51149|Q06187|Q9NU22|P35580|O60841|Q96DA2|P57078|Q13283|P15170|P53355|P54646|P11234|Q9UQE7|P00533|Q13131|Q14683|P46459
51082	unfolded protein binding	0.0031863	6	115	135	17569	Q9Y266|Q9Y4W6|Q16543|Q86Y13|P38646|Q9NU22	0.034703	4	217	127	36577	Q9Y4W6|Q16543|P38646|Q9NU22
32553	ribonucleotide binding	0.0032225	29	1922	135	17569	Q14964|P06239|P07947|Q9Y4W6|Q8NEB9|P54619|Q99570|P78527|O75385|P35579|P38646|P51149|Q06187|Q9NU22|P35580|O60841|Q96RU8|Q96DA2|P57078|Q13283|P15170|P53355|P54646|P11234|Q9UQE7|P00533|Q13131|Q14683|P46459	0.020098	28	4742	127	36577	Q14964|P06239|P07947|Q9Y4W6|Q8NEB9|P54619|Q99570|P78527|O75385|P35579|P38646|P51149|Q06187|Q9NU22|P35580|O60841|Q96DA2|P57078|Q13283|P15170|P53355|P54646|P11234|Q9UQE7|P00533|Q13131|Q14683|P46459
17016	Ras GTPase binding	0.0032859	9	276	135	17569	Q9P2M4|Q9P0N9|O15392|Q8IYI6|Q92609|Q96A65|Q96KP1|O75385|P46459	#N/A	#N/A	#N/A	127	36577	#N/A
35004	phosphatidylinositol 3-kinase activity	0.0033281	5	76	135	17569	P06239|Q8WU20|Q8NEB9|P00533|Q99570	#N/A	#N/A	#N/A	127	36577	#N/A
97367	carbohydrate derivative binding	0.0037771	32	2249	135	17569	Q14964|P09429|P06239|P07947|Q9Y4W6|Q8NEB9|P54619|Q99570|Q53GQ0|P78527|O75385|P35579|P38646|P51149|Q06187|Q9NU22|P35580|O60841|Q96RU8|Q96DA2|P57078|Q13283|P15170|P53355|P08709|P54646|P11234|Q9UQE7|P00533|Q13131|Q14683|P46459	0.020098	30	5208	127	36577	Q14964|P06239|P07947|Q9Y4W6|Q8NEB9|P54619|Q99570|Q53GQ0|P78527|O75385|P35579|P38646|P51149|Q06187|Q9NU22|P35580|O60841|Q96DA2|P57078|Q13283|P15170|P53355|P08709|P54646|P11234|Q9UQE7|P00533|Q13131|Q14683|P46459
31267	small GTPase binding	0.0049247	9	296	135	17569	Q9P2M4|Q9P0N9|O15392|Q8IYI6|Q92609|Q96A65|Q96KP1|O75385|P46459	#N/A	#N/A	#N/A	127	36577	#N/A
43168	anion binding	0.0052247	36	2708	135	17569	Q14964|P09429|P06239|Q5MNZ9|P07947|O95219|Q9Y4W6|Q8NEB9|P54619|Q99570|Q53GQ0|P78527|O75385|P35579|P38646|P51149|Q06187|Q9NU22|P35580|O60841|Q96RU8|Q96DA2|P57078|Q13283|P15170|Q9Y371|P53355|P58004|P54646|P11234|Q7Z6L1|Q9UQE7|P00533|Q13131|Q14683|P46459	0.024237	33	6022	127	36577	Q14964|P06239|Q5MNZ9|P07947|O95219|Q9Y4W6|Q8NEB9|P54619|Q99570|Q53GQ0|P78527|O75385|P35579|P38646|P51149|Q06187|Q9NU22|P35580|O60841|Q96DA2|P57078|Q13283|P15170|Q9Y371|P53355|P54646|P11234|Q7Z6L1|Q9UQE7|P00533|Q13131|Q14683|P46459
16773	phosphotransferase activity, alcohol group as acceptor	0.0054447	16	819	135	17569	P06239|P53355|P07947|Q8NEB9|P54619|Q99570|P78527|O75385|P54646|Q06187|Q96RU8|Q8WU20|P57078|Q16543|P00533|Q13131	#N/A	#N/A	#N/A	127	36577	#N/A
3774	motor activity	0.0061292	6	137	135	17569	P35580|P63167|Q96FJ2|Q9UQE7|P60660|P35579	0.0041199	7	365	127	36577	P35580|P63167|Q96FJ2|Q9UQE7|P60660|P35579|Q14683
51020	GTPase binding	0.007309	9	319	135	17569	Q9P2M4|Q9P0N9|O15392|Q8IYI6|Q92609|Q96A65|Q96KP1|O75385|P46459	#N/A	#N/A	#N/A	127	36577	#N/A
19787	ubiquitin-like protein transferase activity	0.0084487	10	396	135	17569	Q9Y577|O15392|Q9C030|P62877|P19474|Q9NT62|Q86Y13|Q9C035|O60260|Q676U5	0.012323	7	460	127	36577	Q9Y577|P62877|P19474|Q9NT62|Q86Y13|Q9C035|O60260
47485	protein N-terminus binding	0.0084524	5	99	135	17569	Q99689|O95229|Q96A65|Q96KP1|Q92574	0.0010814	5	117	127	36577	Q99689|O95229|Q96A65|Q96KP1|Q92574
5524	ATP binding	0.0094816	23	1510	135	17569	P06239|P53355|P07947|Q9Y4W6|Q8NEB9|P54619|Q99570|P78527|O75385|P54646|P35579|P38646|Q06187|Q9NU22|P35580|Q96RU8|Q9UQE7|P57078|Q13283|P00533|Q13131|Q14683|P46459	0.035536	22	3656	127	36577	P06239|P53355|P07947|Q9Y4W6|Q8NEB9|P54619|Q99570|P78527|O75385|P54646|P35579|P38646|Q06187|Q9NU22|P35580|Q9UQE7|P57078|Q13283|P00533|Q13131|Q14683|P46459
32559	adenyl ribonucleotide binding	0.01216	23	1547	135	17569	P06239|P53355|P07947|Q9Y4W6|Q8NEB9|P54619|Q99570|P78527|O75385|P54646|P35579|P38646|Q06187|Q9NU22|P35580|Q96RU8|Q9UQE7|P57078|Q13283|P00533|Q13131|Q14683|P46459	0.039372	22	3706	127	36577	P06239|P53355|P07947|Q9Y4W6|Q8NEB9|P54619|Q99570|P78527|O75385|P54646|P35579|P38646|Q06187|Q9NU22|P35580|Q9UQE7|P57078|Q13283|P00533|Q13131|Q14683|P46459
16301	kinase activity	0.01216	16	905	135	17569	P06239|P53355|P07947|Q8NEB9|P54619|Q99570|P78527|O75385|P54646|Q06187|Q96RU8|Q8WU20|P57078|Q16543|P00533|Q13131	#N/A	#N/A	#N/A	127	36577	#N/A
30554	adenyl nucleotide binding	0.01303	23	1558	135	17569	P06239|P53355|P07947|Q9Y4W6|Q8NEB9|P54619|Q99570|P78527|O75385|P54646|P35579|P38646|Q06187|Q9NU22|P35580|Q96RU8|Q9UQE7|P57078|Q13283|P00533|Q13131|Q14683|P46459	0.042835	22	3759	127	36577	P06239|P53355|P07947|Q9Y4W6|Q8NEB9|P54619|Q99570|P78527|O75385|P54646|P35579|P38646|Q06187|Q9NU22|P35580|Q9UQE7|P57078|Q13283|P00533|Q13131|Q14683|P46459
19887	protein kinase regulator activity	0.020871	6	183	135	17569	Q96RU8|P61981|P54619|Q16543|Q8N122|P55160	0.024813	4	189	127	36577	Q96RU8|P61981|P54619|P55160
16772	transferase activity, transferring phosphorus-containing groups	0.022553	17	1062	135	17569	P06239|P13807|P53355|P07947|Q8NEB9|P54619|Q99570|P78527|O75385|P54646|Q06187|Q96RU8|Q8WU20|P57078|Q16543|P00533|Q13131	#N/A	#N/A	#N/A	127	36577	#N/A
36094	small molecule binding	0.022936	33	2676	135	17569	Q14964|P06239|P13807|P07947|Q9Y4W6|Q8NEB9|P54619|Q99570|P78527|O75385|P35579|P38646|P51149|Q06187|Q9NU22|P35580|O60841|Q96RU8|Q96DA2|P57078|Q13283|P15170|Q9Y371|P53355|P58004|P54646|P11234|Q9UQE7|P00533|Q13131|Q14683|P46459|Q6P1M0	#N/A	#N/A	#N/A	127	36577	#N/A
16740	transferase activity	0.022936	30	2359	135	17569	P06239|P13807|P07947|Q8NEB9|Q9C030|P54619|P19474|Q9NT62|Q99570|P78527|O75385|Q9C035|Q06187|Q96RU8|Q8WU20|P57078|P62877|Q9Y371|O60260|Q9Y577|O15392|P53355|Q86Y13|P54646|Q676U5|Q8IYM9|Q16543|P00533|Q13131|O94817	#N/A	#N/A	#N/A	127	36577	#N/A
4197	cysteine-type endopeptidase activity	0.025664	4	83	135	17569	Q9Y4P1|P51784|Q92995|Q14694	#N/A	#N/A	#N/A	127	36577	#N/A
17137	Rab GTPase binding	0.02808	5	139	135	17569	Q9P2M4|Q9P0N9|Q92609|O75385|P46459	#N/A	#N/A	#N/A	127	36577	#N/A
17111	nucleoside-triphosphatase activity	0.02808	13	738	135	17569	P35579|P11234|P51149|Q9NU22|P35580|P63167|O60841|Q96FJ2|Q9UQE7|P60660|Q13283|P15170|P46459	0.013422	15	1792	127	36577	Q9Y4W6|P35579|P11234|P51149|Q9NU22|P35580|P63167|O60841|Q96FJ2|Q9UQE7|P60660|Q13283|P15170|Q14683|P46459
166	nucleotide binding	0.02808	30	2407	135	17569	Q14964|P06239|P07947|Q9Y4W6|Q8NEB9|P54619|Q99570|P78527|O75385|P35579|P38646|P51149|Q06187|Q9NU22|P35580|O60841|Q96RU8|Q96DA2|P57078|Q13283|P15170|P53355|P54646|P11234|Q9UQE7|P00533|Q13131|Q14683|P46459|Q6P1M0	#N/A	#N/A	#N/A	127	36577	#N/A
1901265	nucleoside phosphate binding	0.02808	30	2408	135	17569	Q14964|P06239|P07947|Q9Y4W6|Q8NEB9|P54619|Q99570|P78527|O75385|P35579|P38646|P51149|Q06187|Q9NU22|P35580|O60841|Q96RU8|Q96DA2|P57078|Q13283|P15170|P53355|P54646|P11234|Q9UQE7|P00533|Q13131|Q14683|P46459|Q6P1M0	#N/A	#N/A	#N/A	127	36577	#N/A
19207	kinase regulator activity	0.02808	6	201	135	17569	Q96RU8|P61981|P54619|Q16543|Q8N122|P55160	0.039372	4	230	127	36577	Q96RU8|P61981|P54619|P55160
16462	pyrophosphatase activity	0.037516	13	779	135	17569	P35579|P11234|P51149|Q9NU22|P35580|P63167|O60841|Q96FJ2|Q9UQE7|P60660|Q13283|P15170|P46459	0.017958	15	1861	127	36577	Q9Y4W6|P35579|P11234|P51149|Q9NU22|P35580|P63167|O60841|Q96FJ2|Q9UQE7|P60660|Q13283|P15170|Q14683|P46459
19902	phosphatase binding	0.037516	5	156	135	17569	P06239|P10415|P00533|Q86Y13|P62136	0.020098	4	174	127	36577	P06239|P10415|P00533|Q86Y13
16818	hydrolase activity, acting on acid anhydrides, in phosphorus-containing anhydrides	0.037516	13	782	135	17569	P35579|P11234|P51149|Q9NU22|P35580|P63167|O60841|Q96FJ2|Q9UQE7|P60660|Q13283|P15170|P46459	0.018091	15	1882	127	36577	Q9Y4W6|P35579|P11234|P51149|Q9NU22|P35580|P63167|O60841|Q96FJ2|Q9UQE7|P60660|Q13283|P15170|Q14683|P46459
16817	hydrolase activity, acting on acid anhydrides	0.037516	13	785	135	17569	P35579|P11234|P51149|Q9NU22|P35580|P63167|O60841|Q96FJ2|Q9UQE7|P60660|Q13283|P15170|P46459	0.018091	15	1900	127	36577	Q9Y4W6|P35579|P11234|P51149|Q9NU22|P35580|P63167|O60841|Q96FJ2|Q9UQE7|P60660|Q13283|P15170|Q14683|P46459
8134	transcription factor binding	0.037516	10	527	135	17569	P09429|Q96RU8|P42858|P10415|Q13625|Q9C030|Q9H0R8|Q8N122|P78527|Q5VTD9	0.02095	8	712	127	36577	P09429|Q96RU8|P42858|P10415|Q13625|Q8N122|P78527|Q5VTD9
45296	cadherin binding	0.037759	7	295	135	17569	Q15149|Q9Y266|Q9Y371|P00533|P62136|P35579|Q9NR46	#N/A	#N/A	#N/A	127	36577	#N/A
4842	ubiquitin-protein transferase activity	0.039003	8	373	135	17569	Q9Y577|O15392|Q9C030|P62877|P19474|Q86Y13|Q9C035|O60260	0.021467	6	422	127	36577	Q9Y577|P62877|P19474|Q86Y13|Q9C035|O60260
4674	protein serine/threonine kinase activity	0.040539	9	456	135	17569	P53355|P57078|P54619|P00533|Q99570|P78527|O75385|Q13131|P54646	0.039372	9	1009	127	36577	P53355|P57078|P54619|P00533|Q99570|P78527|O75385|Q13131|P54646
42802	identical protein binding	0.042232	19	1380	135	17569	P06239|O15392|P53355|Q16611|P10415|Q13625|P19474|Q9C035|P35579|Q9NR46|Q676U5|Q06187|Q9BSB4|Q07817|P42858|Q13291|Q9Y371|P00533|O60260	1.789e-05	18	1282	127	36577	P06239|O15392|P53355|Q16611|P10415|Q13625|Q07820|Q9C035|P35579|Q676U5|Q06187|Q9BSB4|Q07817|P63167|P42858|Q9Y371|P00533|O60260
43130	ubiquitin binding	0.046382	4	110	135	17569	Q9NYJ8|Q92995|Q86Y13|O60260	0.020098	3	83	127	36577	Q9NYJ8|Q92995|Q86Y13
44325	ion channel binding	0.049749	4	113	135	17569	P07947|Q16611|P42858|Q14694	#N/A	#N/A	#N/A	127	36577	#N/A
19903	protein phosphatase binding	0.049749	4	113	135	17569	P06239|P10415|P00533|P62136	0.039372	3	121	127	36577	P06239|P10415|P00533
46983	protein dimerization activity	#N/A	#N/A	#N/A	135	17569	#N/A	0.027759	12	1463	127	36577	Q07817|P63167|O15392|Q16611|Q9UQE7|P10415|Q07820|Q9Y371|P00533|Q9C035|P35579|Q14683
42803	protein homodimerization activity	#N/A	#N/A	#N/A	135	17569	#N/A	0.013451	9	766	127	36577	Q07817|P63167|O15392|Q16611|P10415|Q07820|Q9Y371|Q9C035|P35579
46982	protein heterodimerization activity	#N/A	#N/A	#N/A	135	17569	#N/A	0.012323	8	603	127	36577	Q07817|O15392|Q16611|Q9UQE7|P10415|Q07820|P00533|Q14683
51015	actin filament binding	#N/A	#N/A	#N/A	135	17569	#N/A	0.018091	4	164	127	36577	P35580|O60861|P00533|P35579
Comparison of 2014 versus 2017 cellular component enrichment analyses of the protein network associated with 4 autophagy-relevant proteins using Gene Ontology.
		2017 analysis						2014 analysis
GO ID	GO Name	corr P value	x	n	X	N	Genes in test set	corr P value	x	n	X	N	Genes in test set
5776	autophagosome	8.2466e-34	26	84	133	18984	Q5MNZ9|Q8NEB9|P19474|Q99570|O75385|P51149|Q6ZNE5|Q9C0C7|Q9H1Y0|A8K0Z3|Q9Y371|O15553|Q96GC9|Q7Z3C6|Q9BXW4|Q14457|Q92609|Q9H0R8|O95166|Q7Z6L1|Q676U5|Q96F24|Q9P2M4|P42858|P60520|Q9GZQ8	1.0932e-23	16	55	132	33766	Q9BXW4|Q5MNZ9|Q9H0R8|O95166|O75385|Q7Z6L1|Q676U5|Q9P2M4|Q6ZNE5|Q9C0C7|P42858|Q9H1Y0|P60520|Q96GC9|Q7Z3C6|Q9GZQ8
5829	cytosol	3.0689e-23	91	4803	133	18984	Q14964|P51784|Q8TDY2|Q9NZB2|P07947|Q9Y266|Q9C030|P54619|Q9NT62|Q96KP1|Q99570|O75385|O75143|Q9C035|P35579|P51149|Q06187|P35580|P63167|Q6ZNE5|O60841|P62310|Q9C0C7|Q9P0N9|P61981|A8K0Z3|P62877|Q13283|P15170|O15553|Q92574|P46821|Q14694|Q14457|Q9Y4P1|Q15149|Q92609|Q96A65|Q07820|O95166|Q9BSB4|Q07817|Q8N5C8|Q8IYM9|Q8IYI6|P42858|Q9UQE7|P60660|O14950|P55160|Q13131|Q9GZQ8|P46459|Q9NYJ8|P06239|Q5MNZ9|P13807|…	1.9305e-19	53	3111	132	33766	Q8TDY2|P07947|Q9Y266|Q16625|P54619|Q9NT62|Q99570|O75385|O75143|P35579|Q06187|P63167|O60841|P62310|P61981|P62877|Q13283|O15553|Q92574|P46821|Q15149|Q07820|Q07817|Q8N5C8|P42858|Q9UQE7|P60660|O14950|P55160|Q13131|P46459|Q9NYJ8|P06239|Q5MNZ9|P13807|P10415|Q8NEB9|P19474|P78527|Q96EE3|Q9Y250|Q8N122|P62136|O60260|O15392|O95229|Q16611|P54646|O76094|Q96FJ2|P60520|Q16543|Q14683
407	pre-autophagosomal structure	6.8012e-21	14	30	133	18984	Q14457|Q5MNZ9|Q8TDY2|O75385|O75143|Q676U5|P51149|Q9BSB4|Q6ZNE5|Q9H1Y0|A8MW95|Q96GC9|Q7Z3C6|O94817	9.888e-15	10	36	132	33766	Q9BSB4|Q6ZNE5|Q5MNZ9|Q8TDY2|Q9H1Y0|Q96GC9|O75385|O75143|O94817|Q676U5
44444	cytoplasmic part	9.6836e-20	117	9233	133	18984	Q14964|Q9Y266|Q16625|Q9C030|P54619|P15924|Q96KP1|O75385|O75143|Q9C035|P38646|P63167|Q6ZNE5|O60841|Q96DA2|Q9C0C7|Q9P0N9|P62877|Q92574|P46821|Q14694|Q14457|Q15149|Q92609|O95166|Q9BV81|Q9BSB4|Q8IYM9|P42858|O14950|P00533|P55160|Q13131|Q9GZQ8|P06239|O95219|Q53GQ0|Q8WU20|P61962|Q7Z3C6|P62136|O60260|O15417|Q16891|O15392|O95229|Q13428|P08709|Q9H0R8|P54646|Q676U5|Q96F24|Q86YD1|Q9P2M4|Q96FJ2|P60520|Q16543|…	1.4527e-18	96	11209	132	33766	Q14964|Q8TDY2|P07947|Q9Y266|Q16625|Q9Y4W6|P54619|P15924|Q9NT62|Q99570|O75385|O75143|Q9C035|P35579|P38646|P51149|Q06187|P35580|P63167|Q6ZNE5|O60841|Q96DA2|P62310|Q9C0C7|Q9P0N9|P61981|A8K0Z3|P62877|Q13283|O15553|Q96GC9|Q92574|P46821|Q14694|Q14457|Q15149|Q96A65|Q07820|O95166|Q9BV81|Q9BSB4|Q07817|Q8N5C8|Q8IYM9|Q8IYI6|P42858|Q9UQE7|P60660|O14950|P00533|P55160|Q13131|Q9GZQ8|P46459|Q9NYJ8|P06239|Q5MNZ9|…
421	autophagosome membrane	3.0097e-19	13	29	133	18984	Q9BXW4|Q5MNZ9|Q9H0R8|O95166|O75385|Q7Z6L1|Q676U5|P51149|Q6ZNE5|Q9Y371|P60520|Q96GC9|Q9GZQ8	4.2815e-14	9	27	132	33766	Q9BXW4|Q5MNZ9|P60520|Q96GC9|Q7Z3C6|O95166|Q7Z6L1|Q9GZQ8|Q676U5
5737	cytoplasm	2.4368e-17	124	11206	133	18984	Q14964|Q9Y266|Q16625|Q9C030|P54619|P15924|Q96KP1|O75385|O75143|Q9C035|P38646|P63167|Q6ZNE5|O60841|Q96RU8|Q96DA2|Q9C0C7|Q9P0N9|P62877|Q92574|P46821|Q14694|Q14457|P48681|Q15149|Q92609|O95166|Q9BV81|Q9BSB4|Q8IYM9|P42858|O14950|P00533|P55160|Q13131|Q9GZQ8|P06239|O95219|Q53GQ0|Q8WU20|P57078|Q16531|P61962|Q7Z3C6|P62136|O60260|O15417|Q16891|O15392|O95229|Q13428|P08709|Q9H0R8|P54646|Q676U5|Q96F24|Q86YD1|…	6.6237e-22	117	15786	132	33766	Q14964|Q9Y266|Q16625|Q9C030|P54619|P15924|O75385|O75143|Q9C035|P38646|P63167|Q6ZNE5|O60841|Q96RU8|Q96DA2|Q9C0C7|Q9P0N9|P62877|Q92574|P46821|Q14694|Q14457|P48681|Q15149|O95166|Q9BV81|Q9BSB4|Q8IYM9|P42858|O14950|P00533|P55160|Q13131|Q9GZQ8|P06239|O95219|Q53GQ0|Q8WU20|P57078|Q16531|P61962|Q7Z3C6|P62136|O60260|Q16891|O15392|O95229|Q13428|P08709|Q9H0R8|P54646|Q676U5|Q96F24|Q86YD1|Q9P2M4|Q96FJ2|P60520|…
5773	vacuole	3.3667e-16	33	732	133	18984	Q14964|Q5MNZ9|Q8NEB9|P19474|Q99570|O75385|P51149|Q06187|Q6ZNE5|Q9C0C7|Q9H1Y0|A8K0Z3|Q9Y371|O15553|Q96GC9|Q7Z3C6|Q8N122|Q9BXW4|Q14457|Q92609|Q9P2Y5|Q9H0R8|O95166|Q7Z6L1|Q676U5|Q96F24|Q9P2M4|P42858|P60520|Q8NFG4|Q9GZQ8|P46459|Q92622	1.6653e-12	22	690	132	33766	Q9BXW4|Q5MNZ9|Q9P2Y5|Q9H0R8|O95166|O75385|Q7Z6L1|Q676U5|P51149|Q06187|Q9P2M4|Q6ZNE5|Q9C0C7|P42858|Q9H1Y0|P60520|Q96GC9|Q7Z3C6|Q8N122|Q9GZQ8|P46459|Q92622
34045	pre-autophagosomal structure membrane	7.7157e-13	8	14	133	18984	Q6ZNE5|Q5MNZ9|Q8TDY2|Q9H1Y0|O75385|O94817|Q676U5|P51149	2.6807e-12	7	15	132	33766	Q6ZNE5|Q5MNZ9|Q8TDY2|Q9H1Y0|O75385|O94817|Q676U5
5622	intracellular	9.2943e-13	132	14568	133	18984	Q14964|Q9Y266|Q16625|Q9C030|P54619|P15924|Q96KP1|O75385|O75143|Q9C035|P38646|P63167|Q6ZNE5|O60841|Q96RU8|Q96DA2|Q9C0C7|Q9P0N9|P62877|Q92574|P46821|Q14694|Q14457|P48681|Q15149|Q92609|O95166|Q9BV81|Q96ES7|Q9BSB4|Q8IYM9|P42858|O14950|P00533|P55160|Q13131|Q9GZQ8|P06239|O95219|Q6UXN9|Q9UNL4|Q53GQ0|P0CI25|Q8WU20|P57078|Q16531|P61962|Q7Z3C6|P62136|O60260|O15417|Q16891|Q9Y577|O15392|O95229|Q13428|P08709|…	1.1951e-11	127	24302	132	33766	Q14964|Q9Y266|Q16625|Q9C030|P54619|P15924|O75385|O75143|Q9C035|P38646|P63167|Q6ZNE5|O60841|Q96RU8|Q96DA2|Q9C0C7|Q9P0N9|P62877|Q92574|P46821|Q14694|Q14457|P48681|Q15149|O95166|Q9BV81|Q96ES7|Q9BSB4|Q8IYM9|P42858|O14950|P00533|P55160|Q13131|Q9GZQ8|P06239|O95219|Q6UXN9|Q9UNL4|Q53GQ0|P0CI25|Q8WU20|P57078|Q16531|P61962|Q7Z3C6|P62136|O60260|Q16891|Q9Y577|O15392|O95229|Q13428|P08709|Q9H0R8|P54646|Q676U5|…
98805	whole membrane	2.5291e-11	39	1533	133	18984	Q14964|Q9NYJ8|P06239|Q5MNZ9|Q8TDY2|O95219|P10415|Q8NEB9|P15924|Q99570|O75385|P51149|Q06187|P63167|Q6ZNE5|Q9C0C7|Q9H1Y0|A8K0Z3|Q9Y371|Q96GC9|Q7Z3C6|Q8N122|Q9BXW4|Q14457|Q16611|Q92609|Q07820|Q9H0R8|O95166|Q7Z6L1|Q676U5|Q07817|Q8N5C8|P60520|P00533|P55160|O94817|Q9GZQ8|P46459	1.9846e-11	30	1614	132	33766	Q14964|Q9NYJ8|P06239|Q5MNZ9|Q8TDY2|O95219|P10415|O75385|P51149|Q06187|Q6ZNE5|Q9H1Y0|A8K0Z3|Q9Y371|Q96GC9|Q7Z3C6|Q8N122|Q9BXW4|Q16611|Q07820|O95166|Q7Z6L1|Q676U5|Q07817|Q8N5C8|P60520|P00533|O94817|Q9GZQ8|P46459
31410	cytoplasmic vesicle	5.0491e-11	46	2156	133	18984	Q14964|P09429|Q9NYJ8|Q5MNZ9|O95219|Q16625|Q8NEB9|P15924|P19474|Q99570|O75385|P51149|Q06187|P63167|Q6ZNE5|Q9C0C7|Q9P0N9|P61981|Q8WU20|Q9H1Y0|A8K0Z3|Q9Y371|O15553|Q7Z3C6|Q14694|Q9BXW4|Q14457|Q92609|Q9P2Y5|Q9H0R8|O95166|Q7Z6L1|Q96F24|Q07817|Q9P2M4|Q8N5C8|Q8IYI6|P42858|Q13291|A8MW95|P60520|P00533|P55160|O94817|Q9GZQ8|Q92622	4.9655e-10	31	1978	132	33766	Q14964|Q9NYJ8|P06239|Q5MNZ9|O95219|Q16625|Q8NEB9|Q99570|O75385|P51149|Q06187|Q9C0C7|Q9P0N9|P61981|Q8WU20|A8K0Z3|Q7Z3C6|Q14694|Q9BXW4|Q14457|Q9P2Y5|Q9H0R8|O95166|Q7Z6L1|Q07817|Q8N5C8|P42858|P60520|P00533|Q9GZQ8|Q92622
97708	intracellular vesicle	5.0491e-11	46	2159	133	18984	Q14964|P09429|Q9NYJ8|Q5MNZ9|O95219|Q16625|Q8NEB9|P15924|P19474|Q99570|O75385|P51149|Q06187|P63167|Q6ZNE5|Q9C0C7|Q9P0N9|P61981|Q8WU20|Q9H1Y0|A8K0Z3|Q9Y371|O15553|Q7Z3C6|Q14694|Q9BXW4|Q14457|Q92609|Q9P2Y5|Q9H0R8|O95166|Q7Z6L1|Q96F24|Q07817|Q9P2M4|Q8N5C8|Q8IYI6|P42858|Q13291|A8MW95|P60520|P00533|P55160|O94817|Q9GZQ8|Q92622	4.9655e-10	31	1978	132	33766	Q14964|Q9NYJ8|P06239|Q5MNZ9|O95219|Q16625|Q8NEB9|Q99570|O75385|P51149|Q06187|Q9C0C7|Q9P0N9|P61981|Q8WU20|A8K0Z3|Q7Z3C6|Q14694|Q9BXW4|Q14457|Q9P2Y5|Q9H0R8|O95166|Q7Z6L1|Q07817|Q8N5C8|P42858|P60520|P00533|Q9GZQ8|Q92622
32991	macromolecular complex	5.5402e-11	72	4839	133	18984	Q8TDY2|Q9Y4W6|P54619|Q9NT62|Q96KP1|Q99570|O75385|O75143|Q9C035|P35579|P35580|P63167|Q6ZNE5|P62310|A8K0Z3|P62877|Q13283|P15170|O15553|Q92574|P46821|Q14694|Q14457|Q92609|Q96A65|Q07820|Q86Y13|O95166|Q9BV81|Q96ES7|Q07817|Q8IYI6|P42858|Q9UQE7|P60660|O14950|P00533|P55160|Q13131|O95219|P10415|Q8NEB9|Q13619|P19474|Q6UXN9|Q9UNL4|P78527|Q9NU22|Q96EE3|Q9H1Y0|Q16531|P61962|Q9Y371|Q6NUQ1|Q8N122|P62136|O60260|…	2.2335e-07	56	7032	132	33766	Q8TDY2|P54619|Q9NT62|O75385|O75143|Q9C035|P35579|P35580|P63167|P62310|A8K0Z3|P62877|Q13283|O15553|Q92574|P46821|Q14457|Q92609|Q96A65|Q07820|O95166|Q9BV81|Q96ES7|Q07817|Q8IYI6|P42858|Q9UQE7|P60660|O14950|P00533|P55160|Q13131|O95219|P10415|Q8NEB9|Q13619|P19474|Q6UXN9|Q9UNL4|P78527|Q96EE3|Q16531|P61962|Q9Y371|Q8N122|P62136|O15392|O95229|Q16611|Q9P2Y5|O76094|Q96FJ2|Q16543|Q5VTD9|O94817|Q14683
44424	intracellular part	9.0046e-11	129	14206	133	18984	Q14964|Q9Y266|Q16625|Q9C030|P54619|P15924|Q96KP1|O75385|O75143|Q9C035|P38646|P63167|Q6ZNE5|O60841|Q96RU8|Q96DA2|Q9C0C7|Q9P0N9|P62877|Q92574|P46821|Q14694|Q14457|P48681|Q15149|Q92609|O95166|Q9BV81|Q96ES7|Q9BSB4|Q8IYM9|P42858|O14950|P00533|P55160|Q13131|Q9GZQ8|P06239|O95219|Q6UXN9|Q9UNL4|Q53GQ0|Q8WU20|P57078|Q16531|P61962|Q7Z3C6|P62136|O60260|O15417|Q16891|O15392|O95229|Q13428|P08709|Q9H0R8|P54646|…	6.8644e-12	124	22842	132	33766	Q14964|Q9Y266|Q16625|Q9C030|P54619|P15924|O75385|O75143|Q9C035|P38646|P63167|Q6ZNE5|O60841|Q96RU8|Q96DA2|Q9C0C7|Q9P0N9|P62877|Q92574|P46821|Q14694|Q14457|P48681|Q15149|O95166|Q9BV81|Q96ES7|Q9BSB4|Q8IYM9|P42858|O14950|P00533|P55160|Q13131|Q9GZQ8|P06239|O95219|Q6UXN9|Q9UNL4|Q53GQ0|Q8WU20|P57078|Q16531|P61962|Q7Z3C6|P62136|O60260|Q16891|O15392|O95229|Q13428|P08709|Q9H0R8|P54646|Q676U5|Q96F24|Q86YD1|…
43234	protein complex	2.6823e-10	54	3038	133	18984	Q8TDY2|Q9Y4W6|P54619|Q96KP1|Q99570|O75385|O75143|P35579|P35580|P63167|P62310|A8K0Z3|P15170|O15553|Q92574|P46821|Q14694|Q14457|Q92609|Q96A65|Q07820|Q86Y13|O95166|Q9BV81|Q96ES7|Q07817|Q8IYI6|P42858|Q9UQE7|P60660|O14950|P00533|P55160|Q13131|O95219|P10415|P78527|Q96EE3|Q9H1Y0|P61962|Q9Y371|Q6NUQ1|Q8N122|O60260|Q16891|O15392|O95229|Q16611|P54646|Q96FJ2|Q16543|Q5VTD9|O94817|Q14683	1.6564e-07	43	4512	132	33766	Q8TDY2|O95219|P10415|P54619|P78527|O75385|O75143|P35579|P35580|Q96EE3|P63167|A8K0Z3|P61962|Q9Y371|O15553|Q92574|Q8N122|P46821|Q14457|O15392|O95229|Q16611|Q92609|Q9P2Y5|Q96A65|Q07820|O95166|Q9BV81|Q96ES7|Q07817|Q8IYI6|P42858|Q96FJ2|Q9UQE7|P60660|Q16543|O14950|P00533|P55160|Q5VTD9|Q13131|O94817|Q14683
45335	phagocytic vesicle	5.1244e-09	11	105	133	18984	Q14964|Q14457|Q6ZNE5|Q9C0C7|Q13291|Q9H1Y0|Q9P2Y5|Q8NEB9|Q99570|O94817|P51149	#N/A	#N/A	#N/A	132	33766	#N/A
44446	intracellular organelle part	5.1244e-09	97	8706	133	18984	Q14964|Q9Y266|P54619|P15924|O75385|O75143|P38646|P63167|Q6ZNE5|Q9C0C7|Q9P0N9|P62877|P46821|Q14694|Q14457|P48681|Q92609|O95166|Q9BV81|Q96ES7|Q9BSB4|Q8IYM9|P42858|O14950|P00533|P55160|Q13131|Q9GZQ8|P06239|O95219|Q6UXN9|Q9UNL4|Q53GQ0|Q16531|P61962|Q7Z3C6|P62136|O15417|Q16891|O15392|O95229|Q13428|P08709|Q9H0R8|P54646|Q676U5|Q96F24|Q9P2M4|Q96FJ2|P60520|O94817|P51784|Q8TDY2|P07947|Q9Y4W6|Q99570|P35579|…	1.2084e-12	79	9480	132	33766	Q14964|P07947|Q9Y266|Q9Y4W6|Q99570|O75385|P35579|P38646|P51149|P35580|Q99689|P63167|Q6ZNE5|P62310|Q9C0C7|P61981|A8K0Z3|P62877|O15553|Q96GC9|P46821|E7ETY2|Q14457|P48681|Q07820|O95166|Q9BV81|Q96ES7|Q07817|Q8N5C8|Q8IYM9|P42858|Q9UQE7|P60660|O14950|P00533|Q9GZQ8|P46459|P09429|Q9NYJ8|P06239|Q5MNZ9|O95219|P10415|Q8NEB9|Q6UXN9|Q9UNL4|Q53GQ0|P78527|Q9NU22|Q96EE3|O60861|Q9H1Y0|Q9Y250|Q16531|P61962|Q9Y371|…
43229	intracellular organelle	7.2079e-09	118	12319	133	18984	Q14964|Q9Y266|Q16625|Q9C030|P54619|P15924|O75385|O75143|Q9C035|P38646|P63167|Q6ZNE5|Q96RU8|Q96DA2|Q9C0C7|Q9P0N9|P62877|Q92574|P46821|Q14694|Q14457|P48681|Q15149|Q92609|O95166|Q9BV81|Q96ES7|Q9BSB4|Q8IYM9|P42858|O14950|P00533|P55160|Q13131|Q9GZQ8|P06239|O95219|Q6UXN9|Q9UNL4|Q53GQ0|Q8WU20|Q16531|P61962|Q7Z3C6|P62136|O60260|O15417|Q16891|O15392|O95229|Q13428|P08709|Q9H0R8|P54646|Q676U5|Q96F24|Q86YD1|…	3.2245e-08	108	19353	132	33766	Q14964|Q9Y266|Q16625|P54619|P15924|O75385|Q9C035|P38646|P63167|Q6ZNE5|Q96RU8|Q96DA2|Q9C0C7|Q9P0N9|P62877|Q92574|P46821|Q14694|Q14457|P48681|Q15149|O95166|Q9BV81|Q96ES7|Q8IYM9|P42858|O14950|P00533|Q13131|Q9GZQ8|P06239|O95219|Q6UXN9|Q9UNL4|Q53GQ0|Q8WU20|Q16531|P61962|Q7Z3C6|P62136|O60260|Q16891|O15392|O95229|Q13428|P08709|Q9H0R8|P54646|Q676U5|Q96F24|Q86YD1|Q9P2M4|Q96FJ2|P60520|Q8NFG4|P51784|Q8TDY2|…
44422	organelle part	7.2079e-09	98	8916	133	18984	Q14964|Q9Y266|P54619|P15924|O75385|O75143|P38646|P63167|Q6ZNE5|Q9C0C7|Q9P0N9|P62877|P46821|Q14694|Q14457|P48681|Q15149|Q92609|O95166|Q9BV81|Q96ES7|Q9BSB4|Q8IYM9|P42858|O14950|P00533|P55160|Q13131|Q9GZQ8|P06239|O95219|Q6UXN9|Q9UNL4|Q53GQ0|Q16531|P61962|Q7Z3C6|P62136|O15417|Q16891|O15392|O95229|Q13428|P08709|Q9H0R8|P54646|Q676U5|Q96F24|Q9P2M4|Q96FJ2|P60520|O94817|P51784|Q8TDY2|P07947|Q9Y4W6|Q99570|…	1.8504e-12	80	9809	132	33766	Q14964|P07947|Q9Y266|Q9Y4W6|Q99570|O75385|P35579|P38646|P51149|P35580|Q99689|P63167|Q6ZNE5|P62310|Q9C0C7|P61981|A8K0Z3|P62877|O15553|Q96GC9|P46821|E7ETY2|Q14457|P48681|Q15149|Q07820|O95166|Q9BV81|Q96ES7|Q07817|Q8N5C8|Q8IYM9|P42858|Q9UQE7|P60660|O14950|P00533|Q9GZQ8|P46459|P09429|Q9NYJ8|P06239|Q5MNZ9|O95219|P10415|Q8NEB9|Q6UXN9|Q9UNL4|Q53GQ0|P78527|Q9NU22|Q96EE3|O60861|Q9H1Y0|Q9Y250|Q16531|P61962|…
31982	vesicle	8.3938e-09	62	4213	133	18984	Q14964|P07947|Q16625|P54619|P15924|Q99570|O75385|P35579|P38646|P51149|Q06187|P35580|P63167|Q6ZNE5|Q96DA2|Q9C0C7|Q9P0N9|P61981|A8K0Z3|O15553|Q14694|Q14457|Q15149|Q92609|O95166|Q07817|Q8N5C8|Q8IYI6|P42858|P60660|Q13291|O14950|P00533|P55160|Q9GZQ8|P46459|P09429|Q9NYJ8|P06239|Q5MNZ9|O95219|Q8NEB9|P19474|Q8WU20|Q9H1Y0|Q16531|Q9Y371|Q7Z3C6|P62136|Q9BXW4|Q9P2Y5|P08709|Q9H0R8|P11234|Q7Z6L1|Q96F24|Q9P2M4|…	9.5662e-11	33	2095	132	33766	Q14964|Q9NYJ8|P06239|Q5MNZ9|O95219|Q16625|Q8NEB9|Q99570|O75385|P35579|P51149|Q06187|Q9C0C7|Q9P0N9|P61981|Q8WU20|A8K0Z3|Q7Z3C6|Q14694|Q9BXW4|Q14457|Q9P2Y5|P08709|Q9H0R8|O95166|Q7Z6L1|Q07817|Q8N5C8|P42858|P60520|P00533|Q9GZQ8|Q92622
35032	phosphatidylinositol 3-kinase complex, class III	1.863e-08	5	8	133	18984	Q14457|Q6ZNE5|Q8NEB9|A8MW95|Q99570	#N/A	#N/A	#N/A	132	33766	#N/A
43227	membrane-bounded organelle	3.4048e-08	117	12363	133	18984	Q14964|Q9Y266|Q16625|Q9C030|P54619|P15924|O75385|O75143|Q9C035|P38646|P63167|Q6ZNE5|Q96RU8|Q96DA2|Q9C0C7|Q9P0N9|P62877|Q92574|Q14694|Q14457|Q15149|Q92609|O95166|Q9BV81|Q96ES7|Q9BSB4|Q8IYM9|P42858|O14950|P00533|P55160|Q13131|Q9GZQ8|P06239|O95219|Q6UXN9|Q9UNL4|Q53GQ0|Q8WU20|Q16531|P61962|Q7Z3C6|P62136|O60260|O15417|Q16891|O15392|O95229|Q13428|P08709|Q9H0R8|P54646|Q676U5|Q96F24|Q86YD1|Q9P2M4|Q96FJ2|…	1.6564e-07	98	16892	132	33766	Q14964|Q9Y266|Q16625|P54619|P15924|O75385|Q9C035|P38646|P63167|Q6ZNE5|Q96RU8|Q96DA2|Q9C0C7|Q9P0N9|P62877|Q92574|Q14694|Q14457|O95166|Q9BV81|Q96ES7|Q8IYM9|P42858|P00533|Q13131|Q9GZQ8|P06239|O95219|Q6UXN9|Q9UNL4|Q53GQ0|Q8WU20|Q16531|P61962|Q7Z3C6|P62136|O60260|Q16891|O15392|O95229|Q13428|P08709|Q9H0R8|P54646|Q676U5|Q96F24|Q86YD1|Q9P2M4|P60520|Q8NFG4|P51784|Q8TDY2|P07947|Q9Y4W6|Q99570|P35579|P51149|…
1990234	transferase complex	4.5768e-08	23	751	133	18984	Q14457|Q8TDY2|Q8NEB9|P54619|Q13619|Q6UXN9|Q9UNL4|Q9NT62|Q99570|Q86Y13|O75385|O75143|Q96ES7|P54646|Q6ZNE5|Q9H1Y0|P62877|Q16531|P61962|A8MW95|O60260|Q13131|O94817	5.9921e-06	15	794	132	33766	Q8TDY2|Q8NEB9|P54619|Q13619|Q6UXN9|Q9UNL4|Q9NT62|O75385|O75143|Q96ES7|P62877|Q16531|P61962|P62136|Q13131
1902494	catalytic complex	9.0927e-08	30	1299	133	18984	Q8TDY2|O95219|Q9Y4W6|Q8NEB9|P54619|Q13619|Q6UXN9|Q9UNL4|Q9NT62|Q99570|O75385|O75143|P63167|Q6ZNE5|P62310|Q9H1Y0|P62877|Q16531|P61962|P62136|O60260|Q14457|P08709|Q86Y13|Q96ES7|P54646|Q96FJ2|A8MW95|Q13131|O94817	7.3663e-05	19	1532	132	33766	Q8TDY2|O95219|Q8NEB9|P54619|Q13619|Q6UXN9|Q9UNL4|Q9NT62|O75385|O75143|Q96ES7|P63167|P62310|Q96FJ2|P62877|Q16531|P61962|P62136|Q13131
43226	organelle	1.1066e-07	121	13338	133	18984	Q14964|Q9Y266|Q16625|Q9C030|P54619|P15924|O75385|O75143|Q9C035|P38646|P63167|Q6ZNE5|Q96RU8|Q96DA2|Q9C0C7|Q9P0N9|P62877|Q92574|P46821|Q14694|Q14457|P48681|Q15149|Q92609|O95166|Q9BV81|Q96ES7|Q9BSB4|Q8IYM9|P42858|O14950|P00533|P55160|Q13131|Q9GZQ8|P06239|O95219|Q6UXN9|Q9UNL4|Q53GQ0|Q8WU20|Q16531|P61962|Q7Z3C6|P62136|O60260|O15417|Q16891|O15392|O95229|Q13428|P08709|Q9H0R8|P54646|Q676U5|Q96F24|Q86YD1|…	1.2134e-07	108	19704	132	33766	Q14964|Q9Y266|Q16625|P54619|P15924|O75385|Q9C035|P38646|P63167|Q6ZNE5|Q96RU8|Q96DA2|Q9C0C7|Q9P0N9|P62877|Q92574|P46821|Q14694|Q14457|P48681|Q15149|O95166|Q9BV81|Q96ES7|Q8IYM9|P42858|O14950|P00533|Q13131|Q9GZQ8|P06239|O95219|Q6UXN9|Q9UNL4|Q53GQ0|Q8WU20|Q16531|P61962|Q7Z3C6|P62136|O60260|Q16891|O15392|O95229|Q13428|P08709|Q9H0R8|P54646|Q676U5|Q96F24|Q86YD1|Q9P2M4|Q96FJ2|P60520|Q8NFG4|P51784|Q8TDY2|…
98588	bounding membrane of organelle	1.2823e-07	37	1923	133	18984	Q14964|Q9NYJ8|Q5MNZ9|O95219|P10415|Q8NEB9|P15924|Q99570|O75385|P51149|P63167|Q6ZNE5|Q9C0C7|Q9H1Y0|A8K0Z3|Q9Y371|Q96GC9|Q7Z3C6|Q8N122|Q9BXW4|Q14457|Q16611|Q92609|Q07820|Q9H0R8|O95166|Q9BV81|Q7Z6L1|Q676U5|Q07817|Q8N5C8|P60520|P00533|P55160|O94817|Q9GZQ8|P46459	1.5875e-05	23	1930	132	33766	Q14964|Q9BXW4|Q9NYJ8|Q5MNZ9|Q16611|O95219|P10415|Q07820|O95166|Q7Z6L1|Q676U5|P51149|Q07817|Q8N5C8|A8K0Z3|Q9Y371|P60520|Q96GC9|P00533|Q7Z3C6|Q8N122|Q9GZQ8|P46459
43228	non-membrane-bounded organelle	5.7947e-07	55	3899	133	18984	P51784|P07947|Q9Y266|Q99570|Q9C035|P35579|P38646|P51149|P35580|Q99689|P63167|Q6ZNE5|P62310|Q9C0C7|Q9P0N9|A8K0Z3|Q13283|O15553|Q96GC9|Q92574|P46821|P48681|Q15149|O95166|Q07817|P42858|Q9UQE7|P60660|O14950|Q9GZQ8|P09429|P06239|Q5MNZ9|O95219|Q8NEB9|P19474|Q6UXN9|P78527|Q9NU22|Q96EE3|Q9H1Y0|Q16531|Q8N122|P62136|O15417|Q9BXW4|O15392|P53355|O95229|Q13428|Q9P2Y5|Q9H0R8|Q676U5|Q96FJ2|Q14683	6.1242e-07	48	5674	132	33766	P09429|P06239|Q5MNZ9|P07947|Q9Y266|O95219|Q8NEB9|P19474|Q6UXN9|Q99570|P78527|Q9C035|P35579|P38646|Q9NU22|P35580|Q99689|Q96EE3|P63167|Q6ZNE5|Q9C0C7|O60861|Q9H1Y0|Q13283|Q9Y250|O15553|P46821|P62136|E7ETY2|Q14694|Q9BXW4|P48681|Q15149|O15392|P53355|O95229|Q13428|Q9H0R8|O95166|Q676U5|Q07817|O76094|Q96FJ2|Q9UQE7|P60660|O14950|Q14683|Q9GZQ8
43232	intracellular non-membrane-bounded organelle	5.7947e-07	55	3899	133	18984	P51784|P07947|Q9Y266|Q99570|Q9C035|P35579|P38646|P51149|P35580|Q99689|P63167|Q6ZNE5|P62310|Q9C0C7|Q9P0N9|A8K0Z3|Q13283|O15553|Q96GC9|Q92574|P46821|P48681|Q15149|O95166|Q07817|P42858|Q9UQE7|P60660|O14950|Q9GZQ8|P09429|P06239|Q5MNZ9|O95219|Q8NEB9|P19474|Q6UXN9|P78527|Q9NU22|Q96EE3|Q9H1Y0|Q16531|Q8N122|P62136|O15417|Q9BXW4|O15392|P53355|O95229|Q13428|Q9P2Y5|Q9H0R8|Q676U5|Q96FJ2|Q14683	6.1242e-07	48	5674	132	33766	P09429|P06239|Q5MNZ9|P07947|Q9Y266|O95219|Q8NEB9|P19474|Q6UXN9|Q99570|P78527|Q9C035|P35579|P38646|Q9NU22|P35580|Q99689|Q96EE3|P63167|Q6ZNE5|Q9C0C7|O60861|Q9H1Y0|Q13283|Q9Y250|O15553|P46821|P62136|E7ETY2|Q14694|Q9BXW4|P48681|Q15149|O15392|P53355|O95229|Q13428|Q9H0R8|O95166|Q676U5|Q07817|O76094|Q96FJ2|Q9UQE7|P60660|O14950|Q14683|Q9GZQ8
44430	cytoskeletal part	5.7947e-07	31	1506	133	18984	P06239|P07947|Q9Y266|O95219|Q8NEB9|Q99570|P35579|P35580|Q99689|P63167|Q6ZNE5|Q9C0C7|Q9P0N9|Q9H1Y0|A8K0Z3|O15553|P46821|Q9BXW4|P48681|O15392|Q9P2Y5|Q9H0R8|O95166|Q676U5|Q07817|P42858|Q96FJ2|Q9UQE7|P60660|O14950|Q9GZQ8	4.4183e-07	28	2233	132	33766	P06239|P07947|Q9Y266|O95219|Q8NEB9|Q99570|P35579|P35580|Q99689|P63167|Q6ZNE5|Q9C0C7|O60861|Q9H1Y0|O15553|P46821|Q9BXW4|P48681|O15392|Q9H0R8|O95166|Q676U5|Q07817|Q96FJ2|Q9UQE7|P60660|O14950|Q9GZQ8
5774	vacuolar membrane	9.4545e-07	15	376	133	18984	Q9BXW4|Q5MNZ9|Q9H0R8|O95166|O75385|Q7Z6L1|Q676U5|P51149|Q6ZNE5|Q9Y371|P60520|Q96GC9|Q8N122|Q9GZQ8|P46459	2.2335e-07	12	353	132	33766	Q9BXW4|Q5MNZ9|P60520|Q96GC9|Q7Z3C6|Q8N122|O95166|Q7Z6L1|Q9GZQ8|Q676U5|P51149|P46459
5856	cytoskeleton	3.4823e-06	35	2005	133	18984	P06239|Q5MNZ9|P07947|Q9Y266|O95219|Q8NEB9|Q99570|P35579|Q9NU22|P35580|Q99689|P63167|Q6ZNE5|Q9C0C7|Q9P0N9|Q9H1Y0|A8K0Z3|O15553|P46821|Q9BXW4|P48681|Q15149|O15392|P53355|Q9P2Y5|Q9H0R8|O95166|Q676U5|Q07817|P42858|Q96FJ2|Q9UQE7|P60660|O14950|Q9GZQ8	4.2093e-06	32	3151	132	33766	P06239|Q5MNZ9|P07947|Q9Y266|O95219|Q8NEB9|Q99570|P35579|P35580|Q99689|P63167|Q6ZNE5|Q9C0C7|O60861|Q9H1Y0|O15553|P46821|Q14694|Q9BXW4|P48681|Q15149|O15392|P53355|Q9H0R8|O95166|Q676U5|Q07817|Q96FJ2|Q9UQE7|P60660|O14950|Q9GZQ8
31090	organelle membrane	4.361e-06	43	2833	133	18984	Q14964|Q9NYJ8|Q5MNZ9|Q8TDY2|O95219|P10415|Q9Y4W6|Q8NEB9|P15924|Q99570|O75385|P51149|P63167|Q6ZNE5|Q9C0C7|P61981|Q9H1Y0|A8K0Z3|Q9Y371|Q96GC9|Q7Z3C6|Q8N122|O15417|Q16891|Q9BXW4|Q14457|Q16611|Q92609|Q07820|Q9H0R8|O95166|Q9BV81|Q7Z6L1|Q676U5|Q07817|Q8N5C8|P42858|P60520|P00533|P55160|O94817|Q9GZQ8|P46459	1.628e-05	29	2874	132	33766	Q14964|Q9NYJ8|Q5MNZ9|O95219|P10415|Q9Y4W6|O75385|P51149|P61981|A8K0Z3|Q9Y371|Q96GC9|Q7Z3C6|Q8N122|Q16891|Q9BXW4|Q16611|Q07820|Q9H0R8|O95166|Q7Z6L1|Q676U5|Q07817|Q8N5C8|P42858|P60520|P00533|Q9GZQ8|P46459
5768	endosome	4.361e-06	21	830	133	18984	P09429|Q14457|Q9NYJ8|Q5MNZ9|O95219|Q92609|Q9P2Y5|Q8NEB9|Q99570|O75385|P51149|Q9P2M4|Q8N5C8|Q8IYI6|P42858|Q8WU20|A8K0Z3|P00533|Q7Z3C6|Q14694|Q92622	1.1726e-05	15	842	132	33766	Q9NYJ8|Q5MNZ9|O95219|Q9P2Y5|Q8NEB9|Q99570|P51149|Q8N5C8|P42858|Q8WU20|A8K0Z3|P00533|Q7Z3C6|Q14694|Q92622
97014	ciliary plasm	4.5541e-06	8	96	133	18984	Q6ZNE5|Q9C0C7|Q9H1Y0|Q8NEB9|Q99570|O95166|Q9GZQ8|Q676U5	7.873e-10	8	54	132	33766	Q6ZNE5|Q9C0C7|Q9H1Y0|Q8NEB9|Q99570|O95166|Q9GZQ8|Q676U5
5930	axoneme	4.5541e-06	8	96	133	18984	Q6ZNE5|Q9C0C7|Q9H1Y0|Q8NEB9|Q99570|O95166|Q9GZQ8|Q676U5	7.873e-10	8	54	132	33766	Q6ZNE5|Q9C0C7|Q9H1Y0|Q8NEB9|Q99570|O95166|Q9GZQ8|Q676U5
30139	endocytic vesicle	4.5603e-06	12	266	133	18984	Q14964|Q14457|Q6ZNE5|Q9C0C7|Q13291|Q9H1Y0|Q9P2Y5|Q16625|Q8NEB9|Q99570|O94817|P51149	#N/A	#N/A	#N/A	132	33766	#N/A
5942	phosphatidylinositol 3-kinase complex	6.958e-06	5	24	133	18984	Q14457|Q6ZNE5|Q8NEB9|A8MW95|Q99570	#N/A	#N/A	#N/A	132	33766	#N/A
42995	cell projection	1.2309e-05	32	1848	133	18984	Q8NEB9|Q99570|P35579|P35580|Q99689|P63167|Q6ZNE5|Q96DA2|Q9C0C7|Q9P0N9|Q9H1Y0|A8K0Z3|Q9Y250|O15553|Q92574|Q8N122|P46821|P62136|O60260|Q14457|O95229|Q96A65|Q9H0R8|O95166|Q676U5|Q8IYI6|P42858|Q96FJ2|Q8NFG4|Q9GZQ8|P46459|Q6P1M0	6.5621e-05	24	2269	132	33766	Q14457|O95229|Q96A65|Q8NEB9|Q99570|O95166|O75385|P35579|Q676U5|P35580|Q99689|Q6ZNE5|Q9C0C7|Q8IYI6|O60861|P42858|Q9H1Y0|Q9Y250|Q16543|Q92574|P46821|P62136|Q9GZQ8|Q6P1M0
12505	endomembrane system	1.3607e-05	54	4202	133	18984	Q14964|Q8TDY2|P07947|P15924|Q99570|O75385|O75143|P51149|Q99689|P63167|Q6ZNE5|Q96DA2|A8K0Z3|Q96GC9|Q14694|Q14457|Q92609|Q86Y13|O95166|Q9BV81|Q9BSB4|Q07817|Q8N5C8|Q8IYI6|P42858|P00533|P55160|Q9GZQ8|P46459|P09429|Q9NYJ8|Q5MNZ9|O95219|P10415|Q8NEB9|Q53GQ0|Q96EE3|Q8WU20|Q9Y371|Q6NUQ1|Q7Z3C6|O60260|O15417|Q9BXW4|Q16611|Q9P2Y5|P08709|Q9H0R8|P54646|Q9P2M4|O76094|P60520|Q92622|Q6P1M0	3.0522e-06	42	4846	132	33766	Q9NYJ8|Q5MNZ9|P07947|O95219|P10415|Q8NEB9|Q99570|Q53GQ0|Q9C035|P51149|Q96EE3|Q6ZNE5|Q96DA2|Q8WU20|A8K0Z3|Q9Y250|Q9Y371|Q96GC9|Q6NUQ1|Q7Z3C6|O60260|Q14694|Q9BXW4|Q14457|Q16611|Q92609|Q9P2Y5|P08709|Q9H0R8|O95166|Q9BV81|Q07817|Q9P2M4|Q8N5C8|O76094|Q8IYM9|P42858|P60520|P00533|Q9GZQ8|Q92622|Q6P1M0
44464	cell part	1.3805e-05	132	16781	133	18984	Q14964|Q9Y266|Q16625|Q9C030|P54619|P15924|Q96KP1|O75385|O75143|Q9C035|P38646|P63167|Q6ZNE5|O60841|Q96RU8|Q96DA2|Q9C0C7|Q9P0N9|P62877|Q92574|P46821|Q14694|Q14457|P48681|Q15149|Q92609|O95166|Q9BV81|Q96ES7|Q9BSB4|Q8IYM9|P42858|O14950|P00533|P55160|Q13131|Q9GZQ8|P06239|O95219|Q6UXN9|Q9UNL4|Q53GQ0|P0CI25|Q8WU20|P57078|Q16531|P61962|Q7Z3C6|P62136|O60260|O15417|Q16891|Q9Y577|O15392|O95229|Q13428|P08709|…	6.5764e-09	131	27932	132	33766	Q14964|Q9Y266|Q16625|Q9C030|P54619|P15924|Q96KP1|O75385|O75143|Q9C035|P38646|P63167|Q6ZNE5|O60841|Q96RU8|Q96DA2|Q9C0C7|Q9P0N9|P62877|Q92574|P46821|Q14694|Q14457|P48681|Q15149|Q92609|O95166|Q9BV81|Q96ES7|Q9BSB4|Q8IYM9|P42858|O14950|P00533|P55160|Q13131|Q9GZQ8|P06239|O95219|Q6UXN9|Q9UNL4|Q53GQ0|P0CI25|Q8WU20|P57078|Q16531|P61962|Q7Z3C6|P62136|O60260|Q16891|Q9Y577|O15392|O95229|Q13428|P08709|Q9H0R8|…
5623	cell	1.5967e-05	132	16809	133	18984	Q14964|Q9Y266|Q16625|Q9C030|P54619|P15924|Q96KP1|O75385|O75143|Q9C035|P38646|P63167|Q6ZNE5|O60841|Q96RU8|Q96DA2|Q9C0C7|Q9P0N9|P62877|Q92574|P46821|Q14694|Q14457|P48681|Q15149|Q92609|O95166|Q9BV81|Q96ES7|Q9BSB4|Q8IYM9|P42858|O14950|P00533|P55160|Q13131|Q9GZQ8|P06239|O95219|Q6UXN9|Q9UNL4|Q53GQ0|P0CI25|Q8WU20|P57078|Q16531|P61962|Q7Z3C6|P62136|O60260|O15417|Q16891|Q9Y577|O15392|O95229|Q13428|P08709|…	6.5764e-09	131	27933	132	33766	Q14964|Q9Y266|Q16625|Q9C030|P54619|P15924|Q96KP1|O75385|O75143|Q9C035|P38646|P63167|Q6ZNE5|O60841|Q96RU8|Q96DA2|Q9C0C7|Q9P0N9|P62877|Q92574|P46821|Q14694|Q14457|P48681|Q15149|Q92609|O95166|Q9BV81|Q96ES7|Q9BSB4|Q8IYM9|P42858|O14950|P00533|P55160|Q13131|Q9GZQ8|P06239|O95219|Q6UXN9|Q9UNL4|Q53GQ0|P0CI25|Q8WU20|P57078|Q16531|P61962|Q7Z3C6|P62136|O60260|Q16891|Q9Y577|O15392|O95229|Q13428|P08709|Q9H0R8|…
15630	microtubule cytoskeleton	1.5967e-05	23	1079	133	18984	Q9BXW4|P06239|O15392|P07947|Q9Y266|O95219|Q9P2Y5|Q9H0R8|Q99570|O95166|P35579|P35580|Q99689|Q07817|P63167|Q9P0N9|P42858|Q96FJ2|Q9UQE7|A8K0Z3|O15553|P46821|Q9GZQ8	0.00036808	18	1590	132	33766	Q9BXW4|P06239|O15392|P07947|Q9Y266|O95219|Q9H0R8|O95166|P35579|P35580|Q99689|Q07817|P63167|Q96FJ2|Q9UQE7|O15553|P46821|Q9GZQ8
43231	intracellular membrane-bounded organelle	2.4478e-05	100	10591	133	18984	Q14964|Q9Y266|Q9C030|P54619|P15924|O75385|O75143|Q9C035|P38646|P63167|Q6ZNE5|Q96RU8|Q96DA2|Q9C0C7|P62877|Q92574|Q14694|Q14457|Q92609|O95166|Q9BV81|Q96ES7|Q9BSB4|Q8IYM9|P42858|P00533|Q13131|Q9GZQ8|Q6UXN9|Q9UNL4|Q53GQ0|Q16531|P61962|Q7Z3C6|P62136|O60260|O15417|Q16891|O15392|O95229|Q13428|P08709|Q9H0R8|P54646|Q676U5|Q96F24|Q86YD1|Q9P2M4|Q96FJ2|P60520|Q8NFG4|P51784|Q8TDY2|Q9NZB2|P07947|Q9Y4W6|Q99570|…	0.00018286	86	15908	132	33766	P51784|Q8TDY2|P07947|Q9Y266|Q9Y4W6|P54619|P15924|O75385|Q9C035|P35579|P38646|P51149|Q06187|P63167|Q6ZNE5|Q96RU8|Q96DA2|P62310|Q9C0C7|P62877|Q13283|O15553|Q96GC9|Q92574|E7ETY2|Q14694|Q14457|Q07820|O95166|Q9BV81|Q96ES7|Q07817|Q8IYM9|Q8IYI6|P42858|Q9UQE7|P00533|Q13131|Q9GZQ8|P46459|P09429|Q5MNZ9|P10415|P19474|O75323|Q6UXN9|Q9UNL4|Q53GQ0|P78527|Q9NR46|Q9NU22|Q96EE3|Q9H1Y0|Q9Y250|Q16531|P61962|Q9Y371|…
19898	extrinsic component of membrane	2.4478e-05	11	264	133	18984	Q14457|Q6ZNE5|P06239|P07947|O95219|Q8NEB9|A8MW95|Q99570|O75385|P51149|Q06187	#N/A	#N/A	#N/A	132	33766	#N/A
5770	late endosome	3.2173e-05	10	220	133	18984	Q8IYI6|P42858|Q9P2Y5|A8K0Z3|Q8NEB9|P00533|Q7Z3C6|Q99570|P51149|Q92622	0.00043141	7	249	132	33766	P42858|Q9P2Y5|Q8NEB9|Q7Z3C6|Q99570|P51149|Q92622
44437	vacuolar part	4.2767e-05	15	530	133	18984	Q9BXW4|Q5MNZ9|Q9H0R8|O95166|O75385|Q7Z6L1|Q676U5|P51149|Q6ZNE5|Q9Y371|P60520|Q96GC9|Q8N122|Q9GZQ8|P46459	1.4565e-06	12	425	132	33766	Q9BXW4|Q5MNZ9|P60520|Q96GC9|Q7Z3C6|Q8N122|O95166|Q7Z6L1|Q9GZQ8|Q676U5|P51149|P46459
61695	transferase complex, transferring phosphorus-containing groups	4.7841e-05	11	285	133	18984	Q14457|Q6ZNE5|Q8TDY2|Q8NEB9|P54619|A8MW95|Q99570|O75385|O75143|Q13131|P54646	0.0078729	6	327	132	33766	Q8TDY2|Q8NEB9|P54619|O75385|O75143|Q13131
44463	cell projection part	5.443e-05	21	1001	133	18984	Q96A65|Q8NEB9|Q9H0R8|Q99570|O95166|Q676U5|P35580|P63167|Q6ZNE5|Q9C0C7|Q9P0N9|Q8IYI6|Q96FJ2|Q9H1Y0|Q9Y250|Q92574|P46821|P62136|Q9GZQ8|P46459|Q6P1M0	6.1194e-06	17	1027	132	33766	Q96A65|Q8NEB9|Q99570|O95166|Q676U5|P35580|Q6ZNE5|Q9C0C7|Q8IYI6|Q9H1Y0|Q9Y250|Q16543|Q92574|P46821|P62136|Q9GZQ8|Q6P1M0
30670	phagocytic vesicle membrane	8.9177e-05	6	71	133	18984	Q14964|Q9H1Y0|Q8NEB9|Q99570|O94817|P51149	#N/A	#N/A	#N/A	132	33766	#N/A
44441	ciliary part	0.00016478	12	390	133	18984	P63167|Q6ZNE5|Q9C0C7|Q9P0N9|Q96FJ2|Q9H1Y0|Q8NEB9|Q99570|P46821|O95166|Q9GZQ8|Q676U5	0.00027199	8	315	132	33766	Q6ZNE5|Q9C0C7|Q9H1Y0|Q8NEB9|Q99570|O95166|Q9GZQ8|Q676U5
80008	Cul4-RING E3 ubiquitin ligase complex	0.00021448	4	25	133	18984	P62877|Q13619|Q16531|P61962	1.2682e-05	4	21	132	33766	P62877|Q13619|Q16531|P61962
5874	microtubule	0.00041229	11	366	133	18984	Q99689|Q9BXW4|P63167|O15392|Q9Y266|Q96FJ2|O15553|Q9H0R8|P46821|O95166|Q9GZQ8	0.0001951	11	596	132	33766	Q99689|Q9BXW4|P63167|O15392|Q9Y266|Q96FJ2|O15553|Q9H0R8|P46821|O95166|Q9GZQ8
5929	cilium	0.00055952	13	520	133	18984	Q8NEB9|Q99570|O95166|Q676U5|P63167|Q6ZNE5|Q9C0C7|Q9P0N9|Q96FJ2|Q9H1Y0|P46821|Q8NFG4|Q9GZQ8	0.0057401	8	529	132	33766	Q6ZNE5|Q9C0C7|Q9H1Y0|Q8NEB9|Q99570|O95166|Q9GZQ8|Q676U5
44433	cytoplasmic vesicle part	0.00062326	23	1388	133	18984	Q14964|P09429|Q14457|Q9NYJ8|Q5MNZ9|O95219|Q92609|Q8NEB9|P15924|Q9H0R8|Q99570|P51149|Q07817|P63167|Q8N5C8|P61981|P42858|Q9H1Y0|A8K0Z3|P00533|Q7Z3C6|P55160|O94817	0.00020355	14	961	132	33766	Q14964|Q9NYJ8|Q5MNZ9|O95219|Q9H0R8|O75385|P51149|Q07817|Q8N5C8|P61981|P42858|A8K0Z3|P00533|Q7Z3C6
5875	microtubule associated complex	0.00062326	7	149	133	18984	P63167|O15392|O95219|Q96FJ2|O15553|P46821|O95166	0.0022279	7	339	132	33766	P63167|O15392|O95219|Q96FJ2|O15553|P46821|O95166
5903	brush border	0.00062326	6	103	133	18984	P35580|Q15149|P60660|O14950|P35579|Q6P1M0	#N/A	#N/A	#N/A	132	33766	#N/A
1902911	protein kinase complex	0.00062326	6	104	133	18984	Q8TDY2|P54619|O75385|O75143|Q13131|P54646	0.00022296	5	90	132	33766	Q8TDY2|P54619|O75385|O75143|Q13131
16459	myosin complex	0.00081982	5	69	133	18984	P35580|Q96FJ2|P60660|O14950|P35579	0.0019357	5	151	132	33766	P35580|Q96FJ2|P60660|O14950|P35579
98687	chromosomal region	0.0017932	9	303	133	18984	Q96EE3|P63167|O15392|O95229|Q9UQE7|Q9P2Y5|Q16531|P78527|Q14683	0.0051051	6	289	132	33766	Q96EE3|P63167|O15392|O95229|Q9UQE7|Q14683
16020	membrane	0.0018833	87	9558	133	18984	Q14964|Q8TDY2|Q9NZB2|P07947|Q9Y266|Q16625|Q9Y4W6|P54619|P15924|Q96KP1|Q99570|O75385|O75143|P35579|P51149|Q06187|P35580|Q99689|P63167|Q6ZNE5|Q96DA2|Q9C0C7|P61981|A8K0Z3|Q13283|Q96GC9|Q92574|P46821|Q14457|Q15149|Q92609|Q96A65|Q07820|Q86Y13|O95166|Q9BV81|Q9BSB4|Q07817|Q8N5C8|Q8IYI6|P42858|P60660|Q13291|P00533|P55160|Q13131|Q9GZQ8|P46459|P09429|Q9NYJ8|P06239|Q5MNZ9|P13807|Q96KA5|O95219|P10415|Q8NEB9|…	0.0069296	73	14225	132	33766	Q14964|Q8TDY2|Q9NZB2|P07947|Q16625|Q9Y4W6|P15924|Q96KP1|O75385|P35579|P51149|Q06187|P35580|Q99689|P63167|Q6ZNE5|Q96DA2|P61981|A8K0Z3|Q13283|Q96GC9|Q92574|P46821|Q14457|Q15149|Q92609|Q96A65|Q07820|O95166|Q9BV81|Q07817|Q8N5C8|Q8IYI6|P42858|Q13291|P00533|P55160|Q13131|Q9GZQ8|P46459|Q9NYJ8|P06239|Q5MNZ9|Q96KA5|O95219|P10415|Q8NEB9|O75323|Q53GQ0|Q8WU20|Q9H1Y0|P57078|Q9Y250|Q9Y371|Q6NUQ1|Q7Z3C6|Q8N122|…
775	chromosome, centromeric region	0.0021321	7	187	133	18984	Q96EE3|P63167|O15392|O95229|Q9UQE7|Q9P2Y5|Q14683	0.0017467	6	228	132	33766	Q96EE3|P63167|O15392|O95229|Q9UQE7|Q14683
30425	dendrite	0.0026689	11	467	133	18984	P35580|Q99689|Q14457|O95229|P42858|Q9Y250|Q9H0R8|Q8N122|P46821|P62136|P46459	0.0071585	8	557	132	33766	P35580|Q99689|Q14457|O95229|P42858|Q9Y250|P46821|P62136
30496	midbody	0.0027612	6	141	133	18984	P35580|O15392|Q9P2Y5|Q8NEB9|Q9Y371|P11234	0.0057404	4	118	132	33766	P35580|O15392|Q8NEB9|P11234
30659	cytoplasmic vesicle membrane	0.0028211	14	715	133	18984	Q14964|Q8NEB9|P15924|Q9H0R8|Q99570|P51149|Q07817|P63167|P61981|P42858|Q9H1Y0|P00533|P55160|O94817	0.02355	7	568	132	33766	Q14964|Q07817|P61981|P42858|Q9H0R8|O75385|P51149
99023	tethering complex	0.0028967	4	53	133	18984	Q8IYI6|Q96A65|Q6NUQ1|Q96KP1	#N/A	#N/A	#N/A	132	33766	#N/A
99513	polymeric cytoskeletal fiber	0.0029936	13	637	133	18984	Q9BXW4|P48681|O15392|P07947|Q9Y266|Q9H0R8|O95166|Q99689|P63167|Q96FJ2|O15553|P46821|Q9GZQ8	0.00072465	13	962	132	33766	Q9BXW4|P48681|O15392|Q9Y266|Q9H0R8|O95166|Q99689|P63167|O60861|Q96FJ2|O15553|P46821|Q9GZQ8
5783	endoplasmic reticulum	0.0031192	24	1678	133	18984	Q14457|Q8TDY2|Q16611|P10415|Q9P2Y5|P08709|Q9H0R8|Q86Y13|O95166|Q53GQ0|O75385|O75143|Q9BV81|Q9BSB4|Q07817|Q6ZNE5|O76094|P42858|Q96GC9|Q6NUQ1|P00533|Q7Z3C6|O60260|Q6P1M0	0.012875	16	1930	132	33766	Q16611|P10415|P08709|Q9H0R8|O95166|Q53GQ0|Q9BV81|Q6ZNE5|O76094|P42858|Q96GC9|Q6NUQ1|P00533|Q7Z3C6|O60260|Q6P1M0
98862	cluster of actin-based cell projections	0.0031192	6	146	133	18984	P35580|Q15149|P60660|O14950|P35579|Q6P1M0	#N/A	#N/A	#N/A	132	33766	#N/A
12506	vesicle membrane	0.0033012	14	731	133	18984	Q14964|Q8NEB9|P15924|Q9H0R8|Q99570|P51149|Q07817|P63167|P61981|P42858|Q9H1Y0|P00533|P55160|O94817	0.029664	7	598	132	33766	Q14964|Q07817|P61981|P42858|Q9H0R8|O75385|P51149
10008	endosome membrane	0.003962	10	420	133	18984	Q14457|Q9NYJ8|Q8N5C8|Q5MNZ9|O95219|Q92609|A8K0Z3|P00533|Q7Z3C6|P51149	0.0087782	7	456	132	33766	Q9NYJ8|Q8N5C8|Q5MNZ9|O95219|A8K0Z3|P00533|Q7Z3C6
99512	supramolecular fiber	0.0049877	15	856	133	18984	Q9BXW4|P48681|Q15149|O15392|P07947|Q9Y266|Q9H0R8|O95166|Q99689|P63167|Q96FJ2|O15553|O14950|P46821|Q9GZQ8	0.0011627	15	1302	132	33766	Q9BXW4|P48681|Q15149|O15392|Q9Y266|Q9H0R8|O95166|Q99689|P63167|O60861|Q96FJ2|O15553|O14950|P46821|Q9GZQ8
30666	endocytic vesicle membrane	0.0049877	6	162	133	18984	Q14964|Q9H1Y0|Q8NEB9|Q99570|O94817|P51149	#N/A	#N/A	#N/A	132	33766	#N/A
5741	mitochondrial outer membrane	0.0050396	6	163	133	18984	Q07817|Q9C0C7|Q16611|P10415|Q07820|Q9Y371	0.0057561	5	203	132	33766	Q07817|Q16611|P10415|Q07820|Q9Y371
99081	supramolecular polymer	0.0052405	15	864	133	18984	Q9BXW4|P48681|Q15149|O15392|P07947|Q9Y266|Q9H0R8|O95166|Q99689|P63167|Q96FJ2|O15553|O14950|P46821|Q9GZQ8	0.001219	15	1311	132	33766	Q9BXW4|P48681|Q15149|O15392|Q9Y266|Q9H0R8|O95166|Q99689|P63167|O60861|Q96FJ2|O15553|O14950|P46821|Q9GZQ8
99080	supramolecular complex	0.005245	15	865	133	18984	Q9BXW4|P48681|Q15149|O15392|P07947|Q9Y266|Q9H0R8|O95166|Q99689|P63167|Q96FJ2|O15553|O14950|P46821|Q9GZQ8	0.001219	15	1312	132	33766	Q9BXW4|P48681|Q15149|O15392|Q9Y266|Q9H0R8|O95166|Q99689|P63167|O60861|Q96FJ2|O15553|O14950|P46821|Q9GZQ8
43005	neuron projection	0.0054091	16	961	133	18984	Q14457|O95229|Q96A65|Q9H0R8|P35580|Q99689|Q96DA2|Q8IYI6|P42858|Q9Y250|Q92574|Q8N122|P46821|P62136|O60260|P46459	0.010059	12	1200	132	33766	P35580|Q99689|Q14457|O95229|Q8IYI6|P42858|Q96A65|Q9Y250|Q92574|P46821|P62136|O75385
43209	myelin sheath	0.006127	6	171	133	18984	P61981|P10415|Q96A65|Q16891|P38646|P46459	#N/A	#N/A	#N/A	132	33766	#N/A
44440	endosomal part	0.006429	10	455	133	18984	Q14457|Q9NYJ8|Q8N5C8|Q5MNZ9|O95219|Q92609|A8K0Z3|P00533|Q7Z3C6|P51149	0.0095735	7	465	132	33766	Q9NYJ8|Q8N5C8|Q5MNZ9|O95219|A8K0Z3|P00533|Q7Z3C6
44428	nuclear part	0.0072934	45	4248	133	18984	P09429|P51784|Q8TDY2|Q9Y266|P10415|P54619|Q13619|P19474|Q6UXN9|Q9UNL4|Q99570|P78527|Q9NR46|P38646|Q9NU22|Q96EE3|P62310|P62877|Q92995|Q16531|P61962|Q96GC9|Q8N122|P62136|O15417|Q14694|O15392|O95229|Q13428|Q13625|Q07820|Q96ES7|P54646|Q7Z6L1|Q96F24|Q07817|Q9P2M4|Q8IYM9|P42858|Q9UQE7|P00533|Q5VTD9|Q13131|Q14683|Q92622	0.0004494	29	3471	132	33766	P09429|Q9Y266|P10415|Q6UXN9|Q9UNL4|P78527|P38646|Q9NU22|Q96EE3|P62310|P62877|Q9Y250|Q16531|P61962|P62136|E7ETY2|O15392|Q13428|Q07820|Q96ES7|P54646|Q96F24|Q07817|O76094|Q8IYM9|Q9UQE7|P00533|Q5VTD9|Q14683
36464	cytoplasmic ribonucleoprotein granule	0.0074892	6	179	133	18984	Q9BXW4|P62310|Q13283|P19474|Q8N122|Q9C035	#N/A	#N/A	#N/A	132	33766	#N/A
776	kinetochore	0.0083492	5	125	133	18984	Q96EE3|P63167|O15392|O95229|Q14683	0.0020846	5	154	132	33766	Q96EE3|P63167|O15392|O95229|Q14683
31968	organelle outer membrane	0.0088255	6	186	133	18984	Q07817|Q9C0C7|Q16611|P10415|Q07820|Q9Y371	0.0091157	5	233	132	33766	Q07817|Q16611|P10415|Q07820|Q9Y371
5912	adherens junction	0.009293	10	483	133	18984	Q15149|P07947|P61981|Q8WU20|P15924|Q13283|P00533|P62136|P35579|P38646	#N/A	#N/A	#N/A	132	33766	#N/A
19867	outer membrane	0.009293	6	189	133	18984	Q07817|Q9C0C7|Q16611|P10415|Q07820|Q9Y371	0.011683	5	253	132	33766	Q07817|Q16611|P10415|Q07820|Q9Y371
35770	ribonucleoprotein granule	0.0094527	6	190	133	18984	Q9BXW4|P62310|Q13283|P19474|Q8N122|Q9C035	#N/A	#N/A	#N/A	132	33766	#N/A
5794	Golgi apparatus	0.011561	20	1456	133	18984	Q14964|Q14457|Q5MNZ9|P07947|Q92609|P08709|Q9H0R8|O95166|P54646|P51149|Q99689|Q9P2M4|Q96DA2|P42858|Q9Y371|P60520|P00533|Q7Z3C6|O60260|P46459	0.002909	18	1925	132	33766	Q14457|Q5MNZ9|P07947|P08709|Q9H0R8|O95166|Q9C035|P51149|Q9P2M4|Q96DA2|Q8IYM9|P42858|Q9Y250|Q9Y371|P60520|P00533|Q7Z3C6|O60260
70161	anchoring junction	0.011561	10	501	133	18984	Q15149|P07947|P61981|Q8WU20|P15924|Q13283|P00533|P62136|P35579|P38646	#N/A	#N/A	#N/A	132	33766	#N/A
5913	cell-cell adherens junction	0.011561	4	83	133	18984	Q8WU20|P15924|P62136|P35579	#N/A	#N/A	#N/A	132	33766	#N/A
793	condensed chromosome	0.012659	6	203	133	18984	P09429|Q96EE3|O15392|O95229|Q9UQE7|Q14683	0.0039742	6	273	132	33766	P09429|Q96EE3|O15392|O95229|Q9UQE7|Q14683
151	ubiquitin ligase complex	0.014407	7	280	133	18984	P62877|Q13619|Q16531|P61962|Q9NT62|Q86Y13|O60260	0.0098119	5	240	132	33766	P62877|Q13619|Q16531|P61962|Q9NT62
99568	cytoplasmic region	0.015894	7	286	133	18984	P35580|Q8IYI6|Q96A65|Q96KP1|Q92574|Q9H0R8|P35579	#N/A	#N/A	#N/A	132	33766	#N/A
5764	lysosome	0.019173	11	633	133	18984	Q14964|Q9P2Y5|Q8NEB9|Q8N122|O95166|Q8NFG4|Q7Z6L1|P51149|Q06187|P46459|Q92622	0.0097689	8	600	132	33766	Q9P2Y5|Q8N122|O95166|Q7Z6L1|P51149|Q06187|P46459|Q92622
323	lytic vacuole	0.019173	11	633	133	18984	Q14964|Q9P2Y5|Q8NEB9|Q8N122|O95166|Q8NFG4|Q7Z6L1|P51149|Q06187|P46459|Q92622	0.010059	8	606	132	33766	Q9P2Y5|Q8N122|O95166|Q7Z6L1|P51149|Q06187|P46459|Q92622
5938	cell cortex	0.019732	6	226	133	18984	P35580|Q8IYI6|Q96A65|Q96KP1|Q92574|P35579	#N/A	#N/A	#N/A	132	33766	#N/A
777	condensed chromosome kinetochore	0.019732	4	99	133	18984	Q96EE3|O15392|O95229|Q14683	0.0034907	4	99	132	33766	Q96EE3|O15392|O95229|Q14683
31981	nuclear lumen	0.019763	40	3878	133	18984	P09429|P51784|Q9Y266|P10415|P54619|Q13619|P19474|Q6UXN9|Q9UNL4|P78527|Q9NR46|P38646|Q9NU22|P62310|P62877|Q92995|Q16531|P61962|Q96GC9|Q8N122|P62136|O15417|Q14694|O15392|O95229|Q13428|Q13625|Q07820|Q96ES7|P54646|Q7Z6L1|Q96F24|Q9P2M4|Q8IYM9|P42858|Q9UQE7|Q5VTD9|Q13131|Q14683|Q92622	0.0010723	24	2757	132	33766	P09429|O15392|Q13428|Q9Y266|Q07820|Q6UXN9|Q9UNL4|P78527|Q96ES7|P54646|P38646|Q96F24|Q9NU22|O76094|Q8IYM9|Q9UQE7|P62877|Q9Y250|Q16531|P61962|P62136|E7ETY2|Q5VTD9|Q14683
5654	nucleoplasm	0.020685	35	3279	133	18984	P09429|P51784|Q9Y266|P10415|P54619|Q13619|P19474|Q6UXN9|Q9UNL4|P78527|Q9NR46|P62310|P62877|Q92995|Q16531|P61962|Q8N122|P62136|O15417|Q14694|O15392|O95229|Q13625|Q07820|Q96ES7|P54646|Q7Z6L1|Q96F24|Q9P2M4|Q8IYM9|P42858|Q9UQE7|Q13131|Q14683|Q92622	0.0042249	16	1663	132	33766	P09429|Q9Y266|Q07820|Q6UXN9|Q9UNL4|P78527|Q96ES7|P54646|Q96F24|Q8IYM9|Q9UQE7|P62877|Q9Y250|Q16531|P62136|Q14683
5815	microtubule organizing center	0.021007	11	646	133	18984	Q99689|Q07817|P63167|Q9P0N9|P06239|O15392|P07947|P42858|Q96FJ2|Q9P2Y5|A8K0Z3	#N/A	#N/A	#N/A	132	33766	#N/A
932	P-body	0.022107	4	104	133	18984	Q9BXW4|P62310|P19474|Q9C035	#N/A	#N/A	#N/A	132	33766	#N/A
36477	somatodendritic compartment	0.023907	11	664	133	18984	P35580|Q99689|Q14457|O95229|P42858|Q9Y250|Q9H0R8|Q8N122|P46821|P62136|P46459	0.020373	9	844	132	33766	P35580|Q99689|Q14457|O95229|P42858|Q9Y250|P46821|P62136|O75385
5813	centrosome	0.023907	9	482	133	18984	Q99689|Q07817|P63167|P06239|O15392|P42858|Q96FJ2|Q9P2Y5|A8K0Z3	#N/A	#N/A	#N/A	132	33766	#N/A
44448	cell cortex part	0.025845	4	111	133	18984	Q8IYI6|Q96A65|Q96KP1|P35579	#N/A	#N/A	#N/A	132	33766	#N/A
31012	extracellular matrix	0.026273	9	493	133	18984	P48681|Q15149|Q9UQE7|P60660|P15924|Q53GQ0|P78527|P35579|P38646	#N/A	#N/A	#N/A	132	33766	#N/A
779	condensed chromosome, centromeric region	0.026273	4	112	133	18984	Q96EE3|O15392|O95229|Q14683	0.0048792	4	110	132	33766	Q96EE3|O15392|O95229|Q14683
5739	mitochondrion	0.026542	21	1714	133	18984	Q14457|Q16611|P10415|Q13625|Q9Y4W6|Q07820|O75323|P58004|O75143|P38646|Q99689|Q07817|P63167|Q9C0C7|P61981|Q96FJ2|Q9Y371|O60260|O15417|Q16891|Q9GZQ8	#N/A	#N/A	#N/A	132	33766	#N/A
5694	chromosome	0.029849	13	885	133	18984	P09429|P51784|O15392|O95229|Q9P2Y5|Q6UXN9|P78527|Q96EE3|P63167|Q9UQE7|Q16531|O15417|Q14683	#N/A	#N/A	#N/A	132	33766	#N/A
15629	actin cytoskeleton	0.030746	8	421	133	18984	P35580|P53355|P07947|Q96FJ2|P60660|O14950|O95166|P35579	0.027617	8	736	132	33766	P35580|P53355|O60861|Q96FJ2|P60660|O14950|O95166|P35579
5789	endoplasmic reticulum membrane	0.031882	14	997	133	18984	Q14457|Q8TDY2|P10415|Q86Y13|Q53GQ0|O75385|O75143|Q9BV81|Q9BSB4|Q6ZNE5|Q6NUQ1|P00533|Q7Z3C6|Q6P1M0	#N/A	#N/A	#N/A	132	33766	#N/A
43197	dendritic spine	0.032157	4	121	133	18984	P35580|Q9Y250|P46821|P62136	0.0071878	4	128	132	33766	P35580|Q9Y250|P46821|P62136
97458	neuron part	0.033434	17	1321	133	18984	Q14457|O95229|Q96A65|Q9H0R8|P35580|Q99689|Q07817|Q96DA2|Q8IYI6|P42858|Q9Y250|Q92574|Q8N122|P46821|P62136|O60260|P46459	0.040234	13	1658	132	33766	Q14457|O95229|Q96A65|O75385|P35580|Q99689|Q07817|Q8IYI6|P42858|Q9Y250|Q92574|P46821|P62136
44309	neuron spine	0.033544	4	123	133	18984	P35580|Q9Y250|P46821|P62136	0.0075159	4	130	132	33766	P35580|Q9Y250|P46821|P62136
5634	nucleus	0.034001	63	7090	133	18984	P51784|Q8TDY2|Q9NZB2|Q9Y266|Q9C030|P54619|P15924|Q99570|Q9C035|P35579|P38646|Q06187|P35580|P63167|Q96RU8|P62310|P62877|Q13283|O15553|Q96GC9|Q92574|Q14694|Q14457|Q07820|Q96ES7|Q07817|Q8IYM9|P42858|Q9UQE7|P00533|Q13131|P09429|P10415|Q13619|P19474|Q6UXN9|Q9UNL4|P78527|Q9NR46|Q9NU22|Q96EE3|Q92995|Q16531|P61962|Q8N122|P62136|O60260|O15417|O15392|O95229|Q13428|Q13625|P58004|P54646|Q7Z6L1|Q96F24|Q86YD1|…	#N/A	#N/A	#N/A	132	33766	#N/A
42175	nuclear outer membrane-endoplasmic reticulum membrane network	0.036555	14	1019	133	18984	Q14457|Q8TDY2|P10415|Q86Y13|Q53GQ0|O75385|O75143|Q9BV81|Q9BSB4|Q6ZNE5|Q6NUQ1|P00533|Q7Z3C6|Q6P1M0	#N/A	#N/A	#N/A	132	33766	#N/A
31461	cullin-RING ubiquitin ligase complex	#N/A	#N/A	#N/A	133	18984	#N/A	0.0083248	4	135	132	33766	P62877|Q13619|Q16531|P61962
30426	growth cone	#N/A	#N/A	#N/A	133	18984	#N/A	0.028483	4	206	132	33766	P35580|Q8IYI6|Q96A65|Q92574
30427	site of polarized growth	#N/A	#N/A	#N/A	133	18984	#N/A	0.030369	4	211	132	33766	P35580|Q8IYI6|Q96A65|Q92574
5769	early endosome	#N/A	#N/A	#N/A	133	18984	#N/A	0.032072	5	334	132	33766	O95219|Q9P2Y5|A8K0Z3|Q14694|Q92622
5819	spindle	#N/A	#N/A	#N/A	133	18984	#N/A	0.04379	5	366	132	33766	P35580|P63167|O15392|Q9UQE7|P35579
43233	organelle lumen	#N/A	#N/A	#N/A	133	18984	#N/A	0.0057404	26	3554	132	33766	P09429|Q9Y266|Q6UXN9|Q9UNL4|P78527|P38646|Q9NU22|P62877|Q9Y250|Q16531|P61962|P62136|E7ETY2|O15392|Q13428|Q07820|P08709|Q96ES7|P54646|Q96F24|Q07817|O76094|Q8IYM9|Q9UQE7|Q5VTD9|Q14683
31974	membrane-enclosed lumen	#N/A	#N/A	#N/A	133	18984	#N/A	0.0057404	26	3554	132	33766	P09429|Q9Y266|Q6UXN9|Q9UNL4|P78527|P38646|Q9NU22|P62877|Q9Y250|Q16531|P61962|P62136|E7ETY2|O15392|Q13428|Q07820|P08709|Q96ES7|P54646|Q96F24|Q07817|O76094|Q8IYM9|Q9UQE7|Q5VTD9|Q14683
70013	intracellular organelle lumen	#N/A	#N/A	#N/A	133	18984	#N/A	0.0057404	26	3554	132	33766	P09429|Q9Y266|Q6UXN9|Q9UNL4|P78527|P38646|Q9NU22|P62877|Q9Y250|Q16531|P61962|P62136|E7ETY2|O15392|Q13428|Q07820|P08709|Q96ES7|P54646|Q96F24|Q07817|O76094|Q8IYM9|Q9UQE7|Q5VTD9|Q14683
5886	plasma membrane	#N/A	#N/A	#N/A	133	18984	#N/A	0.018731	38	6519	132	33766	Q14964|Q9NYJ8|P06239|Q9NZB2|P07947|Q16625|P15924|O75323|Q96KP1|P35579|Q06187|P35580|Q99689|P63167|Q96DA2|Q8WU20|Q13283|Q9Y250|Q96GC9|P46821|Q15149|Q96A65|P08709|O95166|P11234|Q86YD1|Q8N5C8|O76094|Q8IYI6|Q96FJ2|Q13291|Q16543|P00533|P55160|Q13131|Q8NFG4|P46459|Q6P1M0
71944	cell periphery	#N/A	#N/A	#N/A	133	18984	#N/A	0.01917	39	6753	132	33766	Q14964|Q9NYJ8|P06239|Q9NZB2|P07947|Q16625|P15924|O75323|Q96KP1|P35579|Q06187|P35580|Q99689|P63167|Q96DA2|Q8WU20|Q13283|Q9Y250|Q96GC9|Q92574|P46821|Q15149|Q96A65|P08709|O95166|P11234|Q86YD1|Q8N5C8|O76094|Q8IYI6|Q96FJ2|Q13291|Q16543|P00533|P55160|Q13131|Q8NFG4|P46459|Q6P1M0
A protein network associated with 4 seed proteins (AMBRA1, BECN1, PIK3C3, ULK1) was created using Cytoscape [58]. GO enrichment analyses were then conducted on the network using the BinGO plugin [60] within Cytoscape and either the 2017 or the 2014 GOC annotation files. n indicates the number of protein IDs associated with the GO term, x is the number of IDs in both the submitted list and associa…
