# Supplementary material for: Exploring autophagy with Gene Ontology
Source: Autophagy. 2018 Feb 17;14(3):419–36. doi: 10.1080/15548627.2017.1415189 (PMC5915032; doi:10.1080/15548627.2017.1415189)
Supplement: supp_data_1415189.zip [file kaup-14-03-1415189-s001.zip › supp_data_1415189/supp_data_1415189_s07.xlsx]

## Sheet: GSEA_results_Cellular_Component
Table S3.	Gene Set Enrichment Analysis (GSEA) results from a dataset of drug-naïve, sporadic Parkinson disease patients and focusing on Gene Ontology (GO) cellular components.
	NAME	SIZE	ES	NES	NOM P value	FDR Q value	FWER P value	RANK AT MAX	LEADING EDGE
	GO_AUTOPHAGOSOME	50	0.551896	2.14599	0	0.00306389	0.003	3816	tags=50%, list=29%, signal=70%
	GO_AUTOPHAGOSOME_MEMBRANE	16	0.647263	1.92711	0	0.0643041	0.096	3287	tags=63%, list=25%, signal=83%
	GO_PHAGOPHORE_ASSEMBLY_SITE	15	0.580757	1.8474	0.00203666	0.124283	0.242	3491	tags=47%, list=26%, signal=63%
	GO_MEDIATOR_COMPLEX	13	0.611945	1.75757	0.0120724	0.277204	0.505	1763	tags=31%, list=13%, signal=35%
	GO_PHAGOPHORE_ASSEMBLY_SITE_MEMBRANE	11	0.613549	1.70358	0.00407332	0.402463	0.696	3299	tags=45%, list=25%, signal=60%
	GO_PROTEIN_LIPID_COMPLEX	34	0.569143	1.6523	0	0.482255	0.826	822	tags=26%, list=6%, signal=28%
	GO_GLYCOPROTEIN_COMPLEX	19	0.626719	1.61151	0.01	0.492778	0.89	1627	tags=37%, list=12%, signal=42%
	GO_FILAMENTOUS_ACTIN	20	0.532911	1.62136	0.0196078	0.500224	0.878	2721	tags=35%, list=20%, signal=44%
	GO_ENDOPLASMIC_RETICULUM_EXIT_SITE	12	0.560717	1.65414	0.028169	0.554019	0.822	2585	tags=33%, list=19%, signal=41%
	GO_TRIGLYCERIDE_RICH_LIPOPROTEIN_PARTICLE	16	0.66918	1.62153	0.0133843	0.561821	0.878	360	tags=25%, list=3%, signal=26%
	GO_CELL_PROJECTION_CYTOPLASM	38	0.404476	1.52253	0.0331384	0.61033	0.979	3883	tags=39%, list=29%, signal=56%
	GO_DENDRITE_CYTOPLASM	13	0.566033	1.56423	0.0386847	0.616198	0.943	3883	tags=54%, list=29%, signal=76%
	GO_GLIAL_CELL_PROJECTION	13	0.605102	1.57362	0.036	0.623425	0.936	1922	tags=38%, list=14%, signal=45%
	GO_TRANSPORT_VESICLE	254	0.354089	1.55187	0.00592885	0.628237	0.957	2224	tags=25%, list=17%, signal=29%
	GO_FILOPODIUM_MEMBRANE	16	0.577391	1.50886	0.0402414	0.639206	0.987	1840	tags=38%, list=14%, signal=43%
	GO_ACROSOMAL_MEMBRANE	11	0.672132	1.47491	0.0374016	0.730285	0.995	2779	tags=55%, list=21%, signal=69%
	GO_CHYLOMICRON	11	0.684247	1.47776	0.0462428	0.755229	0.994	360	tags=27%, list=3%, signal=28%
	GO_CLATHRIN_COATED_ENDOCYTIC_VESICLE_MEMBRANE	39	0.463517	1.44028	0.0154143	0.805326	0.999	2876	tags=44%, list=22%, signal=55%
	GO_TRANSPORT_VESICLE_MEMBRANE	118	0.359295	1.37191	0.04158	0.819977	0.999	2975	tags=33%, list=22%, signal=42%
	GO_LAMELLIPODIUM	133	0.343341	1.33541	0.0479042	0.854333	1	3206	tags=35%, list=24%, signal=46%
	GO_CYTOPLASMIC_VESICLE_PART	464	0.308565	1.31994	0.0479042	0.860131	1	3394	tags=33%, list=25%, signal=43%
	GO_CLATHRIN_COATED_VESICLE_MEMBRANE	64	0.4122	1.39585	0.0251451	0.868337	0.999	2900	tags=36%, list=22%, signal=46%
	GO_CLATHRIN_COATED_ENDOCYTIC_VESICLE	51	0.422155	1.44209	0.0136452	0.871756	0.999	2876	tags=37%, list=22%, signal=47%
	GO_FILOPODIUM	76	0.393264	1.38925	0.0227273	0.871904	0.999	1840	tags=24%, list=14%, signal=27%
	GO_VESICLE_MEMBRANE	378	0.310146	1.38271	0.0199601	0.875071	0.999	3162	tags=31%, list=24%, signal=40%
Analysis was performed as detailed in Materials and Methods; all gene sets enriched at nominal P value <5% are reported, sorted by false discovery rate (smallest first). NAME, name of the GO gene set, derived from the relevant GO term name (e.g., ‘GO_AUTOPHAGOSOME’ = ‘autophagosome’). Details of GO terms, including GO ID, term name and definition, can be browsed via AmiGO2 [23] or QuickGO [91,92]…
