# Supplementary material for: Exploring autophagy with Gene Ontology
Source: Autophagy. 2018 Feb 17;14(3):419–36. doi: 10.1080/15548627.2017.1415189 (PMC5915032; doi:10.1080/15548627.2017.1415189)
Supplement: supp_data_1415189.zip [file kaup-14-03-1415189-s001.zip › supp_data_1415189/supp_data_1415189_s08.xlsx]

## Sheet: GSEA_results_Molecular_Function
Table S4.	Gene Set Enrichment Analysis (GSEA) results from a dataset of drug-naïve, sporadic Parkinson disease patients and focusing on Gene Ontology (GO) molecular functions.
	NAME	SIZE	ES	NES	NOM P value	FDR Q value	FWER P value	RANK AT MAX	LEADING EDGE
	GO_PHOSPHATIDYLINOSITOL_3_PHOSPHATE_BINDING	19	0.6211	2.10582	0.00197628	0.0212707	0.012	3381	tags=47%, list=25%, signal=63%
	GO_RNA_POLYMERASE_II_CORE_PROMOTER_SEQUENCE_SPECIFIC_DNA_BINDING	50	0.553489	1.9558	0	0.0618022	0.066	2293	tags=36%, list=17%, signal=43%
	GO_14_3_3_PROTEIN_BINDING	18	0.610335	1.79363	0.00397614	0.392567	0.514	2279	tags=39%, list=17%, signal=47%
	GO_K63_LINKED_POLYUBIQUITIN_BINDING	8	0.569102	1.51234	0.0481696	0.67098	0.998	4444	tags=63%, list=33%, signal=94%
	GO_LIGAND_DEPENDENT_NUCLEAR_RECEPTOR_BINDING	17	0.616336	1.58945	0.0178571	0.677628	0.98	674	tags=18%, list=5%, signal=19%
	GO_CORE_PROMOTER_SEQUENCE_SPECIFIC_DNA_BINDING	90	0.424856	1.59732	0.00965251	0.681573	0.976	2293	tags=27%, list=17%, signal=32%
	GO_PHOSPHATIDYLINOSITOL_3_4_BISPHOSPHATE_BINDING	10	0.71139	1.51791	0.0338645	0.693398	0.998	2329	tags=60%, list=17%, signal=73%
	GO_CALCIUM_DEPENDENT_PHOSPHOLIPID_BINDING	32	0.506983	1.62436	0.00996016	0.696839	0.95	3162	tags=53%, list=24%, signal=69%
	GO_FIBROBLAST_GROWTH_FACTOR_RECEPTOR_BINDING	23	0.550851	1.50109	0.023301	0.707824	0.998	1472	tags=26%, list=11%, signal=29%
	GO_PHOSPHATIDYLINOSITOL_3_4_5_TRISPHOSPHATE_BINDING	21	0.531067	1.56937	0.0358566	0.708355	0.988	2220	tags=29%, list=17%, signal=34%
	GO_CHOLESTEROL_TRANSPORTER_ACTIVITY	12	0.662315	1.61191	0.027833	0.711357	0.964	458	tags=25%, list=3%, signal=26%
	GO_INSULIN_RECEPTOR_SUBSTRATE_BINDING	11	0.655739	1.57557	0.0186722	0.71363	0.984	1367	tags=36%, list=10%, signal=40%
	GO_PHOSPHATIDYLINOSITOL_3_5_BISPHOSPHATE_BINDING	14	0.636525	1.54126	0.0222672	0.715538	0.994	2619	tags=36%, list=20%, signal=44%
	GO_1_PHOSPHATIDYLINOSITOL_3_KINASE_ACTIVITY	39	0.463743	1.48522	0.0355731	0.717694	0.999	1852	tags=33%, list=14%, signal=39%
	GO_NARROW_PORE_CHANNEL_ACTIVITY	11	0.677008	1.54719	0.0292398	0.718948	0.994	3387	tags=64%, list=25%, signal=85%
	GO_RECEPTOR_SERINE_THREONINE_KINASE_BINDING	14	0.636	1.5184	0.025641	0.719495	0.998	1050	tags=29%, list=8%, signal=31%
	GO_ACTIN_DEPENDENT_ATPASE_ACTIVITY	12	0.618075	1.60027	0.0156863	0.719862	0.975	2146	tags=42%, list=16%, signal=50%
	GO_NEUROPEPTIDE_RECEPTOR_ACTIVITY	30	0.613693	1.52007	0.0337972	0.740911	0.998	2468	tags=40%, list=19%, signal=49%
	GO_ORGANIC_CATION_TRANSMEMBRANE_TRANSPORTER_ACTIVITY	9	0.714658	1.54945	0.011811	0.745364	0.994	895	tags=44%, list=7%, signal=48%
	GO_STEROL_TRANSPORTER_ACTIVITY	15	0.585619	1.55384	0.0386965	0.761017	0.994	458	tags=20%, list=3%, signal=21%
	GO_LYSOPHOSPHOLIPID_ACYLTRANSFERASE_ACTIVITY	8	0.668155	1.6245	0.025641	0.773165	0.95	2743	tags=63%, list=21%, signal=79%
	GO_PHOSPHATIDYLINOSITOL_5_PHOSPHATE_BINDING	8	0.740317	1.70093	0.0198413	0.819879	0.822	2220	tags=50%, list=17%, signal=60%
	GO_DRUG_BINDING	87	0.409389	1.42677	0.0307377	0.857598	1	2215	tags=26%, list=17%, signal=32%
	GO_UBIQUITIN_LIKE_PROTEIN_LIGASE_BINDING	225	0.282854	1.39637	0.027668	0.863376	1	3179	tags=27%, list=24%, signal=34%
	GO_ADENYLYLTRANSFERASE_ACTIVITY	17	0.625094	1.62511	0.026749	0.863663	0.95	864	tags=35%, list=6%, signal=38%
	GO_CYSTEINE_TYPE_ENDOPEPTIDASE_ACTIVITY	69	0.317044	1.43347	0.0374753	0.865797	1	3884	tags=38%, list=29%, signal=53%
	GO_CYCLIC_NUCLEOTIDE_BINDING	30	0.531396	1.43908	0.0383838	0.88164	1	1473	tags=27%, list=11%, signal=30%
	GO_ANION_BINDING	197	0.342291	1.32483	0.0375494	0.907905	1	2385	tags=27%, list=18%, signal=33%
	GO_ALPHA_ACTININ_BINDING	18	0.603092	1.66817	0.00392927	0.916678	0.898	1271	tags=33%, list=10%, signal=37%
	GO_ACIDIC_AMINO_ACID_TRANSMEMBRANE_TRANSPORTER_ACTIVITY	11	0.6837	1.63217	0.00782779	0.92198	0.943	1375	tags=45%, list=10%, signal=51%
	GO_PHOSPHATIDYLINOSITOL_4_PHOSPHATE_BINDING	14	0.56307	1.63688	0.0251572	1	0.937	2617	tags=36%, list=20%, signal=44%
Analysis was performed as detailed in Materials and Methods; all gene sets enriched at nominal P value <5% are reported, sorted by false discovery rate (smallest first). NAME, name of the GO gene set, derived from the relevant GO term name (e.g., ‘GO_PHOSPHATIDYLINOSITOL_3_PHOSPHATE_BINDING’= ‘phosphatidylinositol-3-phosphate binding’). Details of GO terms, including GO ID, term name and definiti…
