# Supplementary material for: Exploring autophagy with Gene Ontology
Source: Autophagy. 2018 Feb 17;14(3):419–36. doi: 10.1080/15548627.2017.1415189 (PMC5915032; doi:10.1080/15548627.2017.1415189)
Supplement: supp_data_1415189.zip [file kaup-14-03-1415189-s001.zip › supp_data_1415189/supp_data_1415189_s09.xlsx]

## Sheet: GSEA_results_Biological_Process
Table S5.	Gene Set Enrichment Analysis (GSEA) results from a dataset of drug-naïve, sporadic Parkinson disease patients and focusing on Gene Ontology (GO) biological processes.
	NAME	SIZE	ES	NES	NOM P value	FDR Q value	FWER P value	RANK AT MAX	LEADING EDGE
	GO_TOLL_LIKE_RECEPTOR_4_SIGNALING_PATHWAY	14	0.774877	2.0383	0	0.20043	0.105	1941	tags=64%, list=15%, signal=75%
	GO_PEPTIDE_SECRETION	44	0.442879	1.44036	0.0364372	0.631563	1	2072	tags=41%, list=16%, signal=48%
	GO_SKELETAL_MUSCLE_ADAPTATION	9	0.709007	1.44189	0.0441767	0.634633	1	444	tags=22%, list=3%, signal=23%
	GO_POSITIVE_REGULATION_OF_INSULIN_SECRETION	52	0.384406	1.43663	0.0336634	0.635243	1	1852	tags=17%, list=14%, signal=20%
	GO_REGULATION_OF_ENDOCRINE_PROCESS	41	0.492909	1.4419	0.0410959	0.637132	1	2275	tags=34%, list=17%, signal=41%
	GO_VENTRICULAR_CARDIAC_MUSCLE_CELL_ACTION_POTENTIAL	15	0.633189	1.45031	0.046371	0.637482	1	915	tags=33%, list=7%, signal=36%
	GO_REGULATION_OF_CELL_SIZE	134	0.366289	1.42056	0.0328185	0.637868	1	3068	tags=34%, list=23%, signal=43%
	GO_POSITIVE_REGULATION_OF_KINASE_ACTIVITY	395	0.322706	1.43008	0.0111317	0.638588	1	2634	tags=27%, list=20%, signal=33%
	GO_CARDIAC_MUSCLE_CELL_DIFFERENTIATION	58	0.461871	1.42073	0.0376984	0.639327	1	3471	tags=45%, list=26%, signal=60%
	GO_VESICLE_ORGANIZATION	190	0.319514	1.4505	0.0185529	0.639404	1	3140	tags=32%, list=24%, signal=41%
	GO_REGULATION_OF_T_CELL_DIFFERENTIATION	88	0.407084	1.42277	0.0408163	0.639421	1	1834	tags=28%, list=14%, signal=33%
	GO_PROTEIN_LIPID_COMPLEX_SUBUNIT_ORGANIZATION	32	0.480617	1.42197	0.0455487	0.640533	1	458	tags=19%, list=3%, signal=19%
	GO_RESPONSE_TO_FLUID_SHEAR_STRESS	33	0.469983	1.43015	0.0478012	0.640653	1	4360	tags=64%, list=33%, signal=94%
	GO_CELLULAR_RESPONSE_TO_NITROGEN_COMPOUND	404	0.337024	1.41538	0.0116505	0.640889	1	2243	tags=25%, list=17%, signal=29%
	GO_AMINE_BIOSYNTHETIC_PROCESS	20	0.553593	1.45124	0.0446247	0.641504	1	1493	tags=25%, list=11%, signal=28%
	GO_EMBRYONIC_MORPHOGENESIS	422	0.35528	1.44811	0.00784314	0.641781	1	2731	tags=32%, list=21%, signal=39%
	GO_STEROL_HOMEOSTASIS	51	0.424976	1.45052	0.0134357	0.642071	1	841	tags=20%, list=6%, signal=21%
	GO_POSITIVE_REGULATION_OF_LIPID_METABOLIC_PROCESS	102	0.393892	1.44495	0.0209924	0.642618	1	1367	tags=24%, list=10%, signal=26%
	GO_REGULATION_OF_MYOBLAST_DIFFERENTIATION	38	0.435668	1.4436	0.038	0.64309	1	1269	tags=32%, list=10%, signal=35%
	GO_ANTERIOR_POSTERIOR_AXIS_SPECIFICATION	35	0.49126	1.43405	0.0416667	0.643548	1	3234	tags=46%, list=24%, signal=60%
	GO_REGULATION_OF_CATION_CHANNEL_ACTIVITY	70	0.414626	1.42331	0.033264	0.643871	1	1993	tags=26%, list=15%, signal=30%
	GO_RESPONSE_TO_EXTRACELLULAR_STIMULUS	344	0.333281	1.41766	0.0039604	0.644108	1	2357	tags=25%, list=18%, signal=30%
	GO_POSITIVE_REGULATION_OF_PEPTIDYL_SERINE_PHOSPHORYLATION	75	0.449432	1.48871	0.0207939	0.644122	1	2279	tags=32%, list=17%, signal=38%
	GO_RESPONSE_TO_DRUG	355	0.339998	1.43157	0.00776699	0.644653	1	2710	tags=27%, list=20%, signal=33%
	GO_MAINTENANCE_OF_LOCATION	107	0.335423	1.41136	0.0387597	0.645376	1	3106	tags=33%, list=23%, signal=42%
	GO_RESPONSE_TO_TEMPERATURE_STIMULUS	116	0.368788	1.42345	0.0282828	0.645515	1	2279	tags=26%, list=17%, signal=31%
	GO_CELLULAR_RESPONSE_TO_EXTRACELLULAR_STIMULUS	142	0.343473	1.43184	0.0294695	0.645849	1	2824	tags=32%, list=21%, signal=40%
	GO_NEGATIVE_REGULATION_OF_MUSCLE_CELL_DIFFERENTIATION	43	0.452476	1.45145	0.0199203	0.646111	1	1269	tags=21%, list=10%, signal=23%
	GO_COLUMNAR_CUBOIDAL_EPITHELIAL_CELL_DIFFERENTIATION	69	0.424766	1.42606	0.0311284	0.646269	1	1363	tags=25%, list=10%, signal=27%
	GO_NEGATIVE_REGULATION_OF_CELL_ADHESION	175	0.372673	1.45181	0.00775194	0.647217	1	2237	tags=27%, list=17%, signal=33%
	GO_REGULATION_OF_P38MAPK_CASCADE	23	0.506411	1.48876	0.0358566	0.647581	1	1989	tags=30%, list=15%, signal=36%
	GO_PLASMA_LIPOPROTEIN_PARTICLE_REMODELING	23	0.53685	1.45209	0.0408998	0.648743	1	1745	tags=35%, list=13%, signal=40%
	GO_CELLULAR_RESPONSE_TO_VITAMIN	19	0.636803	1.48619	0.0425532	0.648981	1	2812	tags=58%, list=21%, signal=73%
	GO_POSITIVE_REGULATION_OF_INTERLEUKIN_6_PRODUCTION	51	0.432256	1.41201	0.0478012	0.649041	1	2281	tags=31%, list=17%, signal=38%
	GO_POSITIVE_REGULATION_OF_PROTEIN_SECRETION	167	0.356314	1.48239	0.00584795	0.649663	1	2287	tags=25%, list=17%, signal=30%
	GO_ARTERY_DEVELOPMENT	65	0.487365	1.52286	0.0182927	0.649776	1	2834	tags=40%, list=21%, signal=51%
	GO_REGULATION_OF_DEVELOPMENTAL_GROWTH	234	0.340409	1.32656	0.0472441	0.649893	1	2979	tags=32%, list=22%, signal=41%
	GO_POSITIVE_REGULATION_OF_PHOSPHOLIPASE_ACTIVITY	42	0.458977	1.4866	0.0492126	0.650629	1	2730	tags=40%, list=20%, signal=51%
	GO_CELLULAR_RESPONSE_TO_EXTERNAL_STIMULUS	205	0.312265	1.32808	0.0480769	0.650973	1	2882	tags=32%, list=22%, signal=40%
	GO_DETECTION_OF_OTHER_ORGANISM	7	0.754723	1.52547	0.0458167	0.650995	1	1168	tags=57%, list=9%, signal=63%
	GO_RESPONSE_TO_FIBROBLAST_GROWTH_FACTOR	100	0.411015	1.48287	0.0238569	0.651075	1	3410	tags=38%, list=26%, signal=51%
	GO_REGULATION_OF_ENDOTHELIAL_CELL_MIGRATION	103	0.407223	1.45209	0.0323194	0.651566	1	2030	tags=29%, list=15%, signal=34%
	GO_REGULATION_OF_CELLULAR_CARBOHYDRATE_METABOLIC_PROCESS	92	0.386505	1.4526	0.0373832	0.651976	1	2219	tags=28%, list=17%, signal=34%
	GO_LIPID_LOCALIZATION	201	0.331533	1.32358	0.0349076	0.652049	1	2983	tags=36%, list=22%, signal=46%
	GO_REGULATION_OF_LYMPHOCYTE_CHEMOTAXIS	17	0.653674	1.52615	0.0185185	0.652454	1	2740	tags=59%, list=21%, signal=74%
	GO_CONNECTIVE_TISSUE_DEVELOPMENT	158	0.389395	1.37874	0.0406504	0.652478	1	1989	tags=27%, list=15%, signal=32%
	GO_DEVELOPMENTAL_GROWTH	258	0.355723	1.38318	0.0271739	0.652577	1	2132	tags=27%, list=16%, signal=32%
	GO_NEGATIVE_REGULATION_OF_PRODUCTION_OF_MOLECULAR_MEDIATOR_OF_IMMUNE_RESPONSE	27	0.49813	1.455	0.0298805	0.652648	1	1906	tags=41%, list=14%, signal=47%
	GO_EMBRYONIC_PATTERN_SPECIFICATION	43	0.480762	1.45752	0.0273109	0.652882	1	2275	tags=35%, list=17%, signal=42%
	GO_GTP_METABOLIC_PROCESS	19	0.497263	1.45362	0.0475285	0.652954	1	1219	tags=26%, list=9%, signal=29%
	GO_REGULATION_OF_LYMPHOCYTE_MIGRATION	32	0.531855	1.48908	0.0263653	0.653396	1	1311	tags=31%, list=10%, signal=35%
	GO_CALCIUM_ION_IMPORT	62	0.408271	1.38141	0.0381679	0.65415	1	2215	tags=27%, list=17%, signal=33%
	GO_OSTEOBLAST_DEVELOPMENT	16	0.577561	1.52294	0.0235294	0.654165	1	970	tags=19%, list=7%, signal=20%
	GO_POSITIVE_REGULATION_OF_CARTILAGE_DEVELOPMENT	25	0.575104	1.45522	0.0487329	0.654527	1	1050	tags=40%, list=8%, signal=43%
	GO_REGULATION_OF_HEMOPOIESIS	238	0.325306	1.3296	0.0440613	0.65474	1	2052	tags=24%, list=15%, signal=27%
	GO_RESPONSE_TO_NUTRIENT	147	0.387794	1.48054	0.00961539	0.654821	1	2690	tags=31%, list=20%, signal=38%
	GO_RESPONSE_TO_REACTIVE_OXYGEN_SPECIES	161	0.359431	1.49103	0.00761905	0.655052	1	2039	tags=23%, list=15%, signal=27%
	GO_NEGATIVE_REGULATION_OF_VASCULATURE_DEVELOPMENT	72	0.437187	1.45771	0.0234542	0.655119	1	3222	tags=43%, list=24%, signal=56%
	GO_RESPONSE_TO_PURINE_CONTAINING_COMPOUND	130	0.385194	1.33692	0.0488798	0.655318	1	2230	tags=29%, list=17%, signal=35%
	GO_CYTOKINE_MEDIATED_SIGNALING_PATHWAY	385	0.314731	1.3204	0.0466019	0.655816	1	2392	tags=25%, list=18%, signal=30%
	GO_RESPONSE_TO_TRANSFORMING_GROWTH_FACTOR_BETA	128	0.390704	1.38508	0.0359168	0.655955	1	3323	tags=37%, list=25%, signal=48%
	GO_STRIATED_MUSCLE_CELL_DIFFERENTIATION	132	0.391798	1.37922	0.036	0.655964	1	3688	tags=42%, list=28%, signal=57%
	GO_RETINA_DEVELOPMENT_IN_CAMERA_TYPE_EYE	105	0.404454	1.3896	0.0337972	0.656076	1	2293	tags=33%, list=17%, signal=40%
	GO_REGULATION_OF_LIPOPROTEIN_LIPASE_ACTIVITY	12	0.615281	1.49233	0.0453564	0.656389	1	521	tags=25%, list=4%, signal=26%
	GO_POSITIVE_REGULATION_OF_CELL_ADHESION_MEDIATED_BY_INTEGRIN	15	0.554318	1.51531	0.0464217	0.656498	1	1402	tags=27%, list=11%, signal=30%
	GO_NEGATIVE_REGULATION_OF_PROTEIN_LOCALIZATION_TO_CELL_PERIPHERY	16	0.472506	1.52623	0.0278884	0.656953	1	4400	tags=56%, list=33%, signal=84%
	GO_MUSCLE_SYSTEM_PROCESS	248	0.364491	1.38799	0.0143443	0.656968	1	3364	tags=35%, list=25%, signal=46%
	GO_REGULATION_OF_GLUCOSE_METABOLIC_PROCESS	71	0.393701	1.45854	0.0348162	0.657093	1	2219	tags=28%, list=17%, signal=34%
	GO_REGULATION_OF_CYTOKINE_SECRETION	113	0.392593	1.51773	0.00606061	0.657424	1	2287	tags=35%, list=17%, signal=41%
	GO_FORMATION_OF_PRIMARY_GERM_LAYER	91	0.423128	1.49129	0.0164948	0.657712	1	1837	tags=32%, list=14%, signal=37%
	GO_EMBRYONIC_EYE_MORPHOGENESIS	31	0.534828	1.46904	0.036965	0.657774	1	2495	tags=48%, list=19%, signal=59%
	GO_REGULATION_OF_LEUKOCYTE_DIFFERENTIATION	183	0.330184	1.33061	0.0383142	0.657834	1	2052	tags=22%, list=15%, signal=26%
	GO_POSITIVE_REGULATION_OF_INNATE_IMMUNE_RESPONSE	201	0.319369	1.52693	0.0413386	0.658137	1	3183	tags=30%, list=24%, signal=39%
	GO_REGULATION_OF_CYTOKINE_PRODUCTION	450	0.297115	1.38543	0.0186916	0.65819	1	2287	tags=24%, list=17%, signal=29%
	GO_RESPONSE_TO_GROWTH_FACTOR	400	0.374814	1.47756	0.00978474	0.658466	1	2901	tags=34%, list=22%, signal=42%
	GO_EYE_DEVELOPMENT	258	0.349135	1.3308	0.046332	0.658506	1	2166	tags=28%, list=16%, signal=33%
	GO_LIPID_HOMEOSTASIS	94	0.335611	1.31644	0.0343434	0.658735	1	2032	tags=24%, list=15%, signal=29%
	GO_INTERFERON_GAMMA_MEDIATED_SIGNALING_PATHWAY	64	0.392272	1.49255	0.0324544	0.659145	1	2289	tags=27%, list=17%, signal=32%
	GO_REGULATION_OF_CELL_CELL_ADHESION	303	0.297582	1.33958	0.0149533	0.659601	1	2177	tags=24%, list=16%, signal=28%
	GO_WHITE_FAT_CELL_DIFFERENTIATION	11	0.678632	1.51649	0.0298805	0.659606	1	1932	tags=55%, list=15%, signal=64%
	GO_NEGATIVE_REGULATION_OF_CELL_ACTIVATION	123	0.361673	1.39677	0.0382409	0.659763	1	3617	tags=43%, list=27%, signal=59%
	GO_PROTEIN_SECRETION	87	0.391334	1.46733	0.0137255	0.659811	1	2064	tags=31%, list=15%, signal=36%
	GO_NEGATIVE_REGULATION_OF_INTRACELLULAR_TRANSPORT	85	0.35395	1.3855	0.0487805	0.659814	1	2821	tags=33%, list=21%, signal=42%
	GO_AGING	209	0.310343	1.29526	0.0372439	0.659883	1	2977	tags=26%, list=22%, signal=33%
	GO_DOPAMINERGIC_NEURON_DIFFERENTIATION	21	0.585683	1.51817	0.0333988	0.659958	1	1924	tags=38%, list=14%, signal=44%
	GO_AMINO_ACID_IMPORT	12	0.628635	1.49317	0.0401606	0.660089	1	1896	tags=33%, list=14%, signal=39%
	GO_POSITIVE_REGULATION_OF_EPITHELIAL_CELL_MIGRATION	95	0.422789	1.39526	0.0462428	0.660138	1	2938	tags=37%, list=22%, signal=47%
	GO_POSITIVE_REGULATION_OF_CYTOKINE_SECRETION	74	0.422374	1.5127	0.00601202	0.660372	1	2396	tags=36%, list=18%, signal=44%
	GO_RESPONSE_TO_PEPTIDE	327	0.311185	1.34174	0.0488281	0.660509	1	3684	tags=35%, list=28%, signal=47%
	GO_POSITIVE_REGULATION_OF_CYTOKINE_PRODUCTION	296	0.298667	1.34045	0.04	0.660675	1	2287	tags=25%, list=17%, signal=29%
	GO_REGULATION_OF_VASCULATURE_DEVELOPMENT	205	0.377346	1.36627	0.035503	0.660775	1	1806	tags=25%, list=14%, signal=28%
	GO_ASPARTATE_FAMILY_AMINO_ACID_METABOLIC_PROCESS	45	0.390849	1.39313	0.0469667	0.660936	1	1620	tags=22%, list=12%, signal=25%
	GO_REGULATION_OF_VESICLE_FUSION	39	0.442528	1.46973	0.0313112	0.661037	1	903	tags=23%, list=7%, signal=25%
	GO_PEPTIDYL_TYROSINE_MODIFICATION	166	0.357198	1.36497	0.0279851	0.661145	1	1989	tags=25%, list=15%, signal=29%
	GO_RESPONSE_TO_AMINO_ACID	74	0.395894	1.39738	0.0411765	0.661244	1	2615	tags=31%, list=20%, signal=38%
	GO_GROWTH	312	0.344394	1.36873	0.0220994	0.661405	1	2132	tags=25%, list=16%, signal=29%
	GO_REGULATION_OF_CELL_ADHESION_MEDIATED_BY_INTEGRIN	34	0.456256	1.46632	0.0411765	0.661412	1	1402	tags=26%, list=11%, signal=30%
	GO_OSTEOBLAST_DIFFERENTIATION	102	0.419412	1.52725	0.00776699	0.661596	1	1258	tags=20%, list=9%, signal=21%
	GO_CELLULAR_RESPONSE_TO_PEPTIDE	216	0.329799	1.39153	0.0232108	0.661781	1	2237	tags=24%, list=17%, signal=28%
	GO_POSITIVE_REGULATION_OF_HEMOPOIESIS	131	0.338997	1.36726	0.0416667	0.662082	1	2167	tags=24%, list=16%, signal=29%
	GO_POSITIVE_REGULATION_OF_LOCOMOTION	365	0.363034	1.39326	0.032381	0.662432	1	2938	tags=33%, list=22%, signal=41%
	GO_REGULATION_OF_MUSCLE_CELL_DIFFERENTIATION	121	0.376083	1.47162	0.0159363	0.662716	1	2683	tags=32%, list=20%, signal=40%
	GO_LENS_DEVELOPMENT_IN_CAMERA_TYPE_EYE	53	0.478495	1.46741	0.0469667	0.662733	1	1381	tags=28%, list=10%, signal=31%
	GO_REGULATION_OF_TRANSMISSION_OF_NERVE_IMPULSE	13	0.670641	1.49417	0.0491803	0.662846	1	2871	tags=54%, list=22%, signal=69%
	GO_POSITIVE_REGULATION_OF_TRANSFERASE_ACTIVITY	499	0.289591	1.39555	0.0129151	0.662862	1	2634	tags=24%, list=20%, signal=29%
	GO_REGULATION_OF_PHOSPHATASE_ACTIVITY	81	0.372595	1.49999	0.0419048	0.663321	1	2229	tags=23%, list=17%, signal=28%
	GO_REGULATION_OF_PEPTIDYL_SERINE_PHOSPHORYLATION	99	0.400691	1.46315	0.0186567	0.663512	1	2279	tags=27%, list=17%, signal=33%
	GO_CELLULAR_RESPONSE_TO_AMINO_ACID_STIMULUS	40	0.44678	1.49807	0.015625	0.664145	1	2351	tags=33%, list=18%, signal=39%
	GO_REGULATION_OF_EPITHELIAL_CELL_MIGRATION	151	0.421761	1.45896	0.024952	0.664292	1	1906	tags=26%, list=14%, signal=31%
	GO_REGULATION_OF_INTERLEUKIN_6_BIOSYNTHETIC_PROCESS	12	0.684162	1.47275	0.0326923	0.664337	1	386	tags=25%, list=3%, signal=26%
	GO_REGULATION_OF_MONONUCLEAR_CELL_MIGRATION	32	0.521963	1.5182	0.0287908	0.664618	1	3222	tags=56%, list=24%, signal=74%
	GO_SMAD_PROTEIN_SIGNAL_TRANSDUCTION	49	0.479045	1.52946	0.0248092	0.664764	1	1374	tags=27%, list=10%, signal=29%
	GO_NEGATIVE_REGULATION_OF_NF_KAPPAB_TRANSCRIPTION_FACTOR_ACTIVITY	45	0.377142	1.51899	0.028	0.665245	1	3164	tags=29%, list=24%, signal=38%
	GO_ACTIVATION_OF_TRANSMEMBRANE_RECEPTOR_PROTEIN_TYROSINE_KINASE_ACTIVITY	11	0.62583	1.46415	0.0470348	0.665306	1	1906	tags=45%, list=14%, signal=53%
	GO_LIPOPROTEIN_METABOLIC_PROCESS	93	0.338276	1.47319	0.0161943	0.665696	1	2183	tags=22%, list=16%, signal=26%
	GO_CELLULAR_RESPONSE_TO_FATTY_ACID	20	0.525014	1.46333	0.0438931	0.665853	1	822	tags=30%, list=6%, signal=32%
	GO_GAMMA_AMINOBUTYRIC_ACID_SIGNALING_PATHWAY	20	0.636501	1.46197	0.0496032	0.665892	1	2209	tags=50%, list=17%, signal=60%
	GO_REGULATION_OF_BONE_REMODELING	36	0.559558	1.52728	0.0242086	0.666604	1	1989	tags=31%, list=15%, signal=36%
	GO_OOCYTE_DIFFERENTIATION	24	0.559937	1.50707	0.018797	0.666744	1	1005	tags=29%, list=8%, signal=31%
	GO_REGULATION_OF_NIK_NF_KAPPAB_SIGNALING	31	0.429504	1.50616	0.0435606	0.666768	1	712	tags=16%, list=5%, signal=17%
	GO_LAYER_FORMATION_IN_CEREBRAL_CORTEX	10	0.658306	1.49419	0.0399202	0.666818	1	1922	tags=40%, list=14%, signal=47%
	GO_NEGATIVE_REGULATION_OF_POTASSIUM_ION_TRANSMEMBRANE_TRANSPORTER_ACTIVITY	12	0.595526	1.46451	0.0497925	0.667002	1	3687	tags=67%, list=28%, signal=92%
	GO_ACYLGLYCEROL_HOMEOSTASIS	24	0.512266	1.49827	0.0338983	0.667399	1	1535	tags=29%, list=12%, signal=33%
	GO_REGULATION_OF_LEUKOCYTE_CELL_CELL_ADHESION	247	0.312151	1.3698	0.0151803	0.667461	1	2177	tags=24%, list=16%, signal=28%
	GO_REGULATION_OF_OSTEOBLAST_PROLIFERATION	17	0.599105	1.49484	0.0342742	0.667568	1	1816	tags=41%, list=14%, signal=48%
	GO_L_AMINO_ACID_TRANSPORT	31	0.470205	1.49652	0.0444444	0.667714	1	2135	tags=35%, list=16%, signal=42%
	GO_GLUCOSE_METABOLIC_PROCESS	100	0.394856	1.46016	0.03125	0.668082	1	1989	tags=23%, list=15%, signal=27%
	GO_FEMALE_GAMETE_GENERATION	64	0.457731	1.49554	0.0174419	0.668308	1	2334	tags=31%, list=18%, signal=38%
	GO_RESPONSE_TO_OXIDATIVE_STRESS	287	0.346414	1.52794	0.00185874	0.668335	1	2776	tags=28%, list=21%, signal=35%
	GO_REGULATION_OF_INFLAMMATORY_RESPONSE	241	0.338929	1.2814	0.0473485	0.668885	1	2365	tags=28%, list=18%, signal=33%
	GO_POSITIVE_REGULATION_OF_PHOSPHATASE_ACTIVITY	22	0.508936	1.52959	0.0227273	0.669422	1	1175	tags=23%, list=9%, signal=25%
	GO_TELENCEPHALON_REGIONALIZATION	9	0.753015	1.50391	0.04158	0.669678	1	1922	tags=67%, list=14%, signal=78%
	GO_POSITIVE_REGULATION_OF_DEFENSE_RESPONSE	295	0.327673	1.50867	0.00934579	0.671981	1	3225	tags=32%, list=24%, signal=41%
	GO_REGULATION_OF_RECEPTOR_BIOSYNTHETIC_PROCESS	17	0.538727	1.52992	0.0182186	0.673199	1	2972	tags=41%, list=22%, signal=53%
	GO_REGULATION_OF_PROTEIN_AUTOPHOSPHORYLATION	32	0.507058	1.53194	0.0206186	0.673229	1	2694	tags=34%, list=20%, signal=43%
	GO_NEGATIVE_REGULATION_OF_T_CELL_PROLIFERATION	40	0.441498	1.53053	0.0100806	0.67542	1	3078	tags=38%, list=23%, signal=49%
	GO_CELLULAR_RESPONSE_TO_NUTRIENT	28	0.569579	1.50166	0.0424628	0.676451	1	2812	tags=50%, list=21%, signal=63%
	GO_REGULATION_OF_SMOOTH_MUSCLE_CELL_DIFFERENTIATION	16	0.649066	1.56062	0.0244361	0.676531	1	2882	tags=44%, list=22%, signal=56%
	GO_AUTOPHAGY	152	0.321426	1.56157	0.0245747	0.678244	1	3744	tags=38%, list=28%, signal=52%
	GO_LIPOPROTEIN_LOCALIZATION	11	0.668827	1.56275	0.0449898	0.67829	1	2281	tags=64%, list=17%, signal=77%
	GO_INTESTINAL_EPITHELIAL_CELL_DIFFERENTIATION	14	0.618901	1.53196	0.013834	0.678734	1	1278	tags=29%, list=10%, signal=32%
	GO_NEGATIVE_REGULATION_OF_LEUKOCYTE_PROLIFERATION	56	0.439877	1.56362	0.0120482	0.680463	1	3617	tags=41%, list=27%, signal=56%
	GO_PROXIMAL_DISTAL_PATTERN_FORMATION	21	0.614081	1.53263	0.0232558	0.680605	1	1963	tags=43%, list=15%, signal=50%
	GO_OOGENESIS	41	0.500734	1.55142	0.0174419	0.680955	1	1036	tags=24%, list=8%, signal=26%
	GO_BRANCHING_INVOLVED_IN_SALIVARY_GLAND_MORPHOGENESIS	15	0.5979	1.5525	0.02	0.681702	1	1816	tags=33%, list=14%, signal=39%
	GO_POSITIVE_REGULATION_OF_CHEMOKINE_PRODUCTION	43	0.507058	1.55345	0.0075188	0.682741	1	2072	tags=37%, list=16%, signal=44%
	GO_REGULATION_OF_CHEMOKINE_PRODUCTION	58	0.507511	1.56793	0.00562852	0.684941	1	2072	tags=36%, list=16%, signal=43%
	GO_VESICLE_LOCALIZATION	164	0.353785	1.53277	0.00978474	0.685519	1	2976	tags=30%, list=22%, signal=39%
	GO_POSITIVE_REGULATION_OF_BIOMINERAL_TISSUE_DEVELOPMENT	28	0.574215	1.55662	0.0139165	0.685539	1	1449	tags=36%, list=11%, signal=40%
	GO_BLASTOCYST_FORMATION	19	0.504152	1.55411	0.0257511	0.685973	1	3735	tags=53%, list=28%, signal=73%
	GO_STRIATED_MUSCLE_ADAPTATION	24	0.555445	1.56905	0.014553	0.686136	1	2632	tags=29%, list=20%, signal=36%
	GO_PHAGOLYSOSOME_ASSEMBLY	6	0.830148	1.56371	0.00579151	0.68738	1	2146	tags=83%, list=16%, signal=99%
	GO_POSITIVE_REGULATION_OF_MONOCYTE_CHEMOTAXIS	14	0.631743	1.54906	0.0268714	0.687933	1	3222	tags=50%, list=24%, signal=66%
	GO_RESPONSE_TO_FATTY_ACID	34	0.472848	1.53766	0.012024	0.688425	1	822	tags=24%, list=6%, signal=25%
	GO_RESPONSE_TO_VITAMIN_E	12	0.640115	1.54764	0.0167015	0.689524	1	3754	tags=67%, list=28%, signal=93%
	GO_POSITIVE_REGULATION_OF_NUCLEOSIDE_METABOLIC_PROCESS	21	0.562965	1.55465	0.0368098	0.689901	1	2798	tags=43%, list=21%, signal=54%
	GO_REGULATION_OF_CHEMOKINE_SECRETION	10	0.712071	1.53512	0.026971	0.690574	1	1982	tags=50%, list=15%, signal=59%
	GO_CALCIUM_ION_IMPORT_INTO_CYTOSOL	42	0.495733	1.55676	0.00925926	0.691532	1	1642	tags=29%, list=12%, signal=32%
	GO_NEGATIVE_REGULATION_OF_CELL_CELL_ADHESION	97	0.398001	1.56942	0	0.69168	1	2948	tags=36%, list=22%, signal=46%
	GO_POSITIVE_REGULATION_OF_PHOSPHOLIPID_METABOLIC_PROCESS	33	0.524426	1.5338	0.0260708	0.691852	1	1367	tags=36%, list=10%, signal=40%
	GO_CAMP_CATABOLIC_PROCESS	14	0.613356	1.5642	0.046	0.692064	1	3370	tags=57%, list=25%, signal=76%
	GO_REGULATION_OF_SPINDLE_ORGANIZATION	10	0.636475	1.56536	0.0305927	0.692263	1	4561	tags=90%, list=34%, signal=137%
	GO_CELLULAR_RESPONSE_TO_INTERLEUKIN_6	19	0.590243	1.57336	0.0140281	0.692948	1	3129	tags=53%, list=23%, signal=69%
	GO_AUTOPHAGOSOME_ORGANIZATION	30	0.413719	1.53561	0.0380952	0.69374	1	3600	tags=53%, list=27%, signal=73%
	GO_RESPONSE_TO_BMP	76	0.510444	1.59382	0.0119048	0.693905	0.999	2284	tags=38%, list=17%, signal=46%
	GO_NEGATIVE_REGULATION_OF_RESPONSE_TO_OXIDATIVE_STRESS	33	0.42529	1.5377	0.0314961	0.69427	1	2749	tags=30%, list=21%, signal=38%
	GO_NEUROTROPHIN_TRK_RECEPTOR_SIGNALING_PATHWAY	11	0.581398	1.57886	0.0406504	0.694311	1	3841	tags=64%, list=29%, signal=89%
	GO_POSITIVE_REGULATION_OF_NEUROBLAST_PROLIFERATION	17	0.538643	1.53876	0.0324544	0.694383	1	2936	tags=41%, list=22%, signal=53%
	GO_CARDIAC_CHAMBER_FORMATION	9	0.656929	1.54542	0.0364372	0.695445	1	3735	tags=78%, list=28%, signal=108%
	GO_LENS_MORPHOGENESIS_IN_CAMERA_TYPE_EYE	17	0.690834	1.57016	0.0278884	0.695535	1	1381	tags=47%, list=10%, signal=52%
	GO_REGULATION_OF_OSTEOBLAST_DIFFERENTIATION	85	0.435825	1.53936	0.00779727	0.697148	1	2132	tags=29%, list=16%, signal=35%
	GO_REGULATION_OF_PHOSPHOPROTEIN_PHOSPHATASE_ACTIVITY	49	0.389505	1.57372	0.0207939	0.699086	1	1608	tags=18%, list=12%, signal=21%
	GO_NEGATIVE_REGULATION_OF_LIPID_STORAGE	17	0.564923	1.54118	0.0325866	0.69953	1	4051	tags=59%, list=30%, signal=84%
	GO_POSITIVE_REGULATION_OF_GLUCOSE_TRANSPORT	36	0.479775	1.54	0.0340681	0.699585	1	2675	tags=39%, list=20%, signal=49%
	GO_RESPONSE_TO_COLD	35	0.522844	1.58075	0.0177165	0.700482	1	1956	tags=23%, list=15%, signal=27%
	GO_MUSCLE_ADAPTATION	29	0.507254	1.57912	0.012474	0.701589	1	2632	tags=31%, list=20%, signal=39%
	GO_POSITIVE_REGULATION_OF_ENDOTHELIAL_CELL_PROLIFERATION	57	0.522141	1.59094	0.0170132	0.701831	1	1399	tags=30%, list=11%, signal=33%
	GO_REGULATION_OF_NLRP3_INFLAMMASOME_COMPLEX_ASSEMBLY	6	0.708009	1.54302	0.0411523	0.702359	1	2281	tags=50%, list=17%, signal=60%
	GO_RESPONSE_TO_ANGIOTENSIN	15	0.634808	1.58307	0.0338645	0.703525	1	1786	tags=33%, list=13%, signal=38%
	GO_CELLULAR_RESPONSE_TO_BMP_STIMULUS	76	0.510444	1.59382	0.0119048	0.703962	0.999	2284	tags=38%, list=17%, signal=46%
	GO_NUCLEOSIDE_TRIPHOSPHATE_CATABOLIC_PROCESS	10	0.639766	1.57435	0.0204461	0.704185	1	1549	tags=30%, list=12%, signal=34%
	GO_RETINA_VASCULATURE_DEVELOPMENT_IN_CAMERA_TYPE_EYE	15	0.643874	1.59859	0.023166	0.705493	0.999	1449	tags=47%, list=11%, signal=52%
	GO_POST_EMBRYONIC_DEVELOPMENT	68	0.445663	1.58573	0.0132075	0.70578	1	2401	tags=35%, list=18%, signal=43%
	GO_POSITIVE_REGULATION_OF_MONONUCLEAR_CELL_MIGRATION	18	0.644265	1.68536	0.00576923	0.708174	0.986	3222	tags=56%, list=24%, signal=73%
	GO_RESPONSE_TO_ELECTRICAL_STIMULUS	32	0.513822	1.5964	0.0254902	0.70875	0.999	2021	tags=31%, list=15%, signal=37%
	GO_REGULATION_OF_CHOLESTEROL_HOMEOSTASIS	11	0.583968	1.58088	0.0196078	0.708839	1	2026	tags=36%, list=15%, signal=43%
	GO_POSITIVE_REGULATION_OF_NIK_NF_KAPPAB_SIGNALING	23	0.507804	1.58341	0.0292398	0.710717	1	712	tags=17%, list=5%, signal=18%
	GO_MYD88_INDEPENDENT_TOLL_LIKE_RECEPTOR_SIGNALING_PATHWAY	29	0.460445	1.57447	0.039604	0.712279	1	2013	tags=28%, list=15%, signal=32%
	GO_REGULATION_OF_PLASMA_LIPOPROTEIN_PARTICLE_LEVELS	39	0.534442	1.59398	0.0160643	0.713167	0.999	1429	tags=31%, list=11%, signal=34%
	GO_NUCLEOPHAGY	11	0.510829	1.68813	0.025641	0.714155	0.984	3491	tags=45%, list=26%, signal=62%
	GO_POSITIVE_REGULATION_OF_VASCULAR_ENDOTHELIAL_GROWTH_FACTOR_PRODUCTION	22	0.588511	1.58585	0.015873	0.714498	1	1806	tags=32%, list=14%, signal=37%
	GO_POSITIVE_REGULATION_OF_PROTEIN_DEPOLYMERIZATION	13	0.640609	1.59869	0.0458333	0.715597	0.999	3993	tags=69%, list=30%, signal=99%
	GO_POSITIVE_REGULATION_OF_LYMPHOCYTE_MIGRATION	23	0.604565	1.58635	0.0173077	0.721156	1	1311	tags=39%, list=10%, signal=43%
	GO_CELL_FATE_COMMITMENT_INVOLVED_IN_FORMATION_OF_PRIMARY_GERM_LAYER	22	0.562445	1.59933	0.0181818	0.722648	0.999	3450	tags=64%, list=26%, signal=86%
	GO_REGULATION_OF_GONADOTROPIN_SECRETION	11	0.710553	1.60082	0.0201207	0.725463	0.999	2275	tags=55%, list=17%, signal=66%
	GO_ARTERY_MORPHOGENESIS	47	0.545238	1.62765	0.0186335	0.727526	0.996	2729	tags=43%, list=20%, signal=53%
	GO_POSITIVE_REGULATION_OF_MACROPHAGE_DERIVED_FOAM_CELL_DIFFERENTIATION	16	0.671616	1.68969	0.0113636	0.729215	0.984	963	tags=38%, list=7%, signal=40%
	GO_POSITIVE_REGULATION_OF_FAT_CELL_DIFFERENTIATION	41	0.53735	1.60191	0.00817996	0.730119	0.999	2375	tags=39%, list=18%, signal=47%
	GO_NOSE_DEVELOPMENT	10	0.769895	1.67926	0.00612245	0.730441	0.987	892	tags=40%, list=7%, signal=43%
	GO_REGULATION_OF_NEURAL_PRECURSOR_CELL_PROLIFERATION	57	0.509424	1.62897	0.00398406	0.732077	0.996	3497	tags=51%, list=26%, signal=69%
	GO_TYROSINE_PHOSPHORYLATION_OF_STAT_PROTEIN	10	0.700918	1.60303	0.0116732	0.734899	0.999	2625	tags=70%, list=20%, signal=87%
	GO_NEGATIVE_REGULATION_OF_PROTEIN_LOCALIZATION_TO_MEMBRANE	20	0.526857	1.63045	0.0262097	0.737979	0.996	3590	tags=50%, list=27%, signal=68%
	GO_AZOLE_TRANSPORT	12	0.591296	1.63238	0.0148936	0.740859	0.996	2123	tags=33%, list=16%, signal=40%
	GO_NEGATIVE_REGULATION_OF_OXIDATIVE_STRESS_INDUCED_INTRINSIC_APOPTOTIC_SIGNALING_PATHWAY	21	0.445278	1.60353	0.0261569	0.743889	0.999	2749	tags=33%, list=21%, signal=42%
	GO_REGULATION_OF_SEQUESTERING_OF_TRIGLYCERIDE	9	0.748497	1.63385	0.0184805	0.746199	0.996	2767	tags=67%, list=21%, signal=84%
	GO_NUCLEOSIDE_BISPHOSPHATE_BIOSYNTHETIC_PROCESS	13	0.566241	1.604	0.0171103	0.753312	0.999	2227	tags=38%, list=17%, signal=46%
	GO_REGULATION_OF_OXIDATIVE_STRESS_INDUCED_INTRINSIC_APOPTOTIC_SIGNALING_PATHWAY	29	0.40769	1.69031	0.0102459	0.75361	0.984	2749	tags=31%, list=21%, signal=39%
	GO_MONONUCLEAR_CELL_DIFFERENTIATION	13	0.575911	1.62184	0.0278884	0.754638	0.998	3744	tags=54%, list=28%, signal=75%
	GO_POSITIVE_REGULATION_OF_OSTEOBLAST_DIFFERENTIATION	48	0.53594	1.69766	0.00189394	0.756301	0.983	3945	tags=58%, list=30%, signal=83%
	GO_POSITIVE_REGULATION_OF_OSTEOBLAST_PROLIFERATION	7	0.804992	1.70126	0	0.76062	0.979	1457	tags=57%, list=11%, signal=64%
	GO_PROTEIN_PALMITOYLATION	10	0.571097	1.63392	0.0171103	0.762661	0.996	1975	tags=30%, list=15%, signal=35%
	GO_POSITIVE_REGULATION_OF_OSSIFICATION	67	0.509091	1.60404	0.00581395	0.76589	0.999	3702	tags=52%, list=28%, signal=72%
	GO_VASOCONSTRICTION	28	0.61187	1.64057	0.00986193	0.766555	0.996	2931	tags=50%, list=22%, signal=64%
	GO_POSITIVE_REGULATION_OF_NEURAL_PRECURSOR_CELL_PROLIFERATION	34	0.557146	1.69254	0.00408998	0.766937	0.984	3239	tags=47%, list=24%, signal=62%
	GO_REGULATION_OF_LIPASE_ACTIVITY	67	0.469152	1.60541	0.016129	0.769807	0.999	2985	tags=40%, list=22%, signal=52%
	GO_NEURON_PROJECTION_EXTENSION_INVOLVED_IN_NEURON_PROJECTION_GUIDANCE	10	0.745124	1.6113	0.00557621	0.769887	0.999	1277	tags=50%, list=10%, signal=55%
	GO_MACROAUTOPHAGY	83	0.358355	1.67078	0.0151803	0.770234	0.99	3600	tags=43%, list=27%, signal=59%
	GO_REGULATION_OF_FIBROBLAST_APOPTOTIC_PROCESS	13	0.634209	1.6346	0.01417	0.774891	0.996	1035	tags=31%, list=8%, signal=33%
	GO_GASTRULATION_WITH_MOUTH_FORMING_SECOND	25	0.577903	1.61678	0.00203252	0.776221	0.999	2682	tags=52%, list=20%, signal=65%
	GO_VASCULAR_ENDOTHELIAL_GROWTH_FACTOR_RECEPTOR_SIGNALING_PATHWAY	66	0.414986	1.61454	0.0176125	0.776502	0.999	3700	tags=38%, list=28%, signal=52%
	GO_REGULATION_OF_SMOOTH_MUSCLE_CELL_PROLIFERATION	99	0.464149	1.63675	0.00767754	0.777886	0.996	2792	tags=36%, list=21%, signal=46%
	GO_INSULIN_SECRETION	26	0.542564	1.61215	0.00618557	0.778114	0.999	1449	tags=42%, list=11%, signal=47%
	GO_REGULATION_OF_ENDOTHELIAL_CELL_PROLIFERATION	81	0.504096	1.60572	0.00976562	0.781139	0.999	2592	tags=36%, list=19%, signal=44%
	GO_ASPARTATE_METABOLIC_PROCESS	9	0.727813	1.64081	0.0157791	0.7841	0.996	1110	tags=44%, list=8%, signal=48%
	GO_FOREBRAIN_MORPHOGENESIS	11	0.762884	1.70249	0	0.786447	0.978	1368	tags=45%, list=10%, signal=51%
	GO_L_GLUTAMATE_TRANSMEMBRANE_TRANSPORT	11	0.6837	1.64286	0.0166667	0.787567	0.995	1375	tags=45%, list=10%, signal=51%
	GO_PATTERNING_OF_BLOOD_VESSELS	26	0.522501	1.60578	0.0147368	0.794888	0.999	2682	tags=38%, list=20%, signal=48%
	GO_POSITIVE_REGULATION_OF_INTERFERON_ALPHA_PRODUCTION	12	0.639794	1.64377	0.02	0.800556	0.994	2013	tags=50%, list=15%, signal=59%
	GO_GASTRULATION	126	0.439737	1.64428	0.00200401	0.81799	0.994	1837	tags=31%, list=14%, signal=36%
	GO_RESPONSE_TO_HYDROGEN_PEROXIDE	93	0.434362	1.70269	0	0.823969	0.978	2874	tags=30%, list=22%, signal=38%
	GO_BLASTODERM_SEGMENTATION	11	0.792871	1.64573	0.00621118	0.829689	0.994	1277	tags=55%, list=10%, signal=60%
	GO_CELLULAR_RESPONSE_TO_VASCULAR_ENDOTHELIAL_GROWTH_FACTOR_STIMULUS	24	0.607815	1.6515	0.00770713	0.830316	0.994	1386	tags=46%, list=10%, signal=51%
	GO_NEUROTROPHIN_SIGNALING_PATHWAY	19	0.597499	1.7341	0.00622407	0.83097	0.95	1891	tags=42%, list=14%, signal=49%
	GO_REGULATION_OF_PHOSPHOLIPASE_ACTIVITY	52	0.479742	1.66035	0.00767754	0.831562	0.993	2730	tags=40%, list=20%, signal=51%
	GO_SYMPATHETIC_NERVOUS_SYSTEM_DEVELOPMENT	19	0.651966	1.70638	0.00196464	0.834333	0.975	1924	tags=47%, list=14%, signal=55%
	GO_REGULATION_OF_INTERFERON_BETA_PRODUCTION	34	0.44294	1.64705	0.0240964	0.843416	0.994	2051	tags=32%, list=15%, signal=38%
	GO_REGULATION_OF_OXIDATIVE_STRESS_INDUCED_NEURON_DEATH	13	0.539598	1.65162	0.0307692	0.854573	0.994	2633	tags=38%, list=20%, signal=48%
	GO_ORGANELLE_DISASSEMBLY	40	0.483582	1.71437	0.0117878	0.856158	0.972	3491	tags=50%, list=26%, signal=68%
	GO_NEGATIVE_REGULATION_OF_MACROPHAGE_DERIVED_FOAM_CELL_DIFFERENTIATION	13	0.706919	1.65445	0.00199601	0.856182	0.994	1745	tags=46%, list=13%, signal=53%
	GO_TELENCEPHALON_GLIAL_CELL_MIGRATION	15	0.672851	1.70696	0.00389105	0.875582	0.975	2898	tags=60%, list=22%, signal=77%
	GO_POSITIVE_REGULATION_OF_SMOOTH_MUSCLE_CELL_PROLIFERATION	62	0.524067	1.73537	0.00190476	0.880597	0.949	2792	tags=40%, list=21%, signal=51%
	GO_DORSAL_VENTRAL_NEURAL_TUBE_PATTERNING	13	0.650472	1.74205	0	0.882243	0.937	1050	tags=31%, list=8%, signal=33%
	GO_MITOCHONDRION_DISASSEMBLY	29	0.562354	1.76591	0.00992064	0.885486	0.905	3491	tags=55%, list=26%, signal=75%
	GO_MYD88_DEPENDENT_TOLL_LIKE_RECEPTOR_SIGNALING_PATHWAY	24	0.576194	1.71501	0.0207156	0.902799	0.972	3022	tags=42%, list=23%, signal=54%
	GO_POSITIVE_REGULATION_OF_PRI_MIRNA_TRANSCRIPTION_FROM_RNA_POLYMERASE_II_PROMOTER	20	0.576102	1.74379	0.00996016	0.944335	0.934	1235	tags=25%, list=9%, signal=28%
	GO_CELL_MIGRATION_INVOLVED_IN_GASTRULATION	11	0.763413	1.71644	0.00197239	0.946515	0.971	1220	tags=36%, list=9%, signal=40%
	GO_REGULATION_OF_CHOLESTEROL_STORAGE	13	0.742118	1.76882	0.00192678	0.960537	0.901	831	tags=38%, list=6%, signal=41%
	GO_NEGATIVE_REGULATION_OF_LEUKOCYTE_CELL_CELL_ADHESION	71	0.471724	1.77708	0.00199601	0.997789	0.879	3162	tags=41%, list=24%, signal=53%
	GO_REGULATION_OF_NEUROBLAST_PROLIFERATION	21	0.619711	1.86677	0	1	0.605	2936	tags=52%, list=22%, signal=67%
	GO_CELLULAR_RESPONSE_TO_NITROGEN_LEVELS	9	0.738356	1.80371	0.00202429	1	0.819	3491	tags=100%, list=26%, signal=135%
	GO_TOLL_LIKE_RECEPTOR_SIGNALING_PATHWAY	71	0.442689	1.78924	0.00591716	1	0.85	3151	tags=39%, list=24%, signal=51%
	GO_CELLULAR_RESPONSE_TO_ETHANOL	11	0.685789	1.78444	0.00408998	1	0.866	448	tags=27%, list=3%, signal=28%
	GO_REGULATION_OF_MACROPHAGE_DERIVED_FOAM_CELL_DIFFERENTIATION	29	0.644757	1.78275	0	1	0.866	1387	tags=38%, list=10%, signal=42%
	GO_PATTERN_RECOGNITION_RECEPTOR_SIGNALING_PATHWAY	87	0.421972	1.74381	0.0160321	1	0.934	3164	tags=37%, list=24%, signal=48%
Analysis was performed as detailed in Materials and Methods; all gene sets enriched at nominal P value <5% are reported, sorted by false discovery rate (smallest first). NAME, name of the GO gene set, derived from the relevant GO term name (e.g., ‘GO_TOLL_LIKE_RECEPTOR_4_SIGNALING_PATHWAY’ = ‘toll-like receptor 4 signaling pathway’). Details of GO terms, including GO ID, term name and definition,…
